# Supplementary material for: Physiological regulation of neuronal Wnt activity is essential for TDP-43 localization and function
Source: EMBO J. 2024 Jun 25;43(16):6. doi: 10.1038/s44318-024-00156-8 (PMC11329687; doi:10.1038/s44318-024-00156-8)
Supplement: Supplementary file 3 — Dataset EV1 [file 44318_2024_156_MOESM3_ESM.xlsx]

## Sheet: Sheet2
Dataset EV1: Differential splicing analyses from 19-month WT and Gde2KO cortex.

## Sheet: Sheet1
		Dataset EV1: Differential splicing analyses from 19-month WT and Gde2KO cortex.
cluster	intron		logef	KO	WT	deltapsi	chr	start	end	cluster_id	first_gene	status	loglr	df	p	p.adjust	genes	strand	TG repeat?
chr10:clu_29682_?	chr10:128194907:128199182:clu_29682_?		0.560764	0.561577	0.802661	0.241083	chr10	128194907	128199182	clu_29682_?	Gls2	Success	13.3726	3	6.65769e-06	0.00531838	Gls2	+	yes
chr10:clu_29682_?	chr10:128195180:128199182:clu_29682_?		-0.696303	0.294444	0.119726	-0.174718	chr10	128195180	128199182	clu_29682_?	Gls2	Success	13.3726	3	6.65769e-06	0.00531838	Gls2	+	yes
chr11:clu_26132_?	chr11:116973431:116974192:clu_26132_?		-3.37909	0.447812	0.137791	-0.310021	chr11	116973431	116974192	clu_26132_?	Mgat5b	Success	15.0808	4	4.53723e-06	0.00409783	Mgat5b	+	no
chr11:clu_26132_?	chr11:116974197:116977681:clu_26132_?		-1.94015	0.547625	0.710445	0.16282	chr11	116974197	116977681	clu_26132_?	Mgat5b	Success	15.0808	4	4.53723e-06	0.00409783	Mgat5b	+	yes
chr12:clu_13513_?	chr12:21545399:21549867:clu_13513_?		2.4601	0.0505735	0.458889	0.408315	chr12	21545399	21549867	clu_13513_?	Gm19196	Success	17.7308	8	2.20279e-05	0.0138397	Gm19196	+	yes
chr12:clu_13513_?	chr12:21549954:21554377:clu_13513_?		-0.307512	0.350323	0.199662	-0.150662	chr12	21549954	21554377	clu_13513_?	Gm19196	Success	17.7308	8	2.20279e-05	0.0138397	Gm19196	+	yes
chr12:clu_13563_?	chr12:27142162:27160230:clu_13563_?		-0.807543	0.652522	0.54755	-0.104972	chr12	27142162	27160230	clu_13563_?	Gm9866	Success	17.9247	10	8.93421e-05	0.0435919	Gm9866	-	yes
chr12:clu_13766_?	chr12:55080736:55089170:clu_13766_?		0.204514	0.0168248	0.156787	0.139962	chr12	55080736	55089170	clu_13766_?	Srp54a	Success	24.1006	3	1.92961e-10	4.64731e-07	Srp54a,Srp54b,Srp54c	+	yes
chr12:clu_13766_?	chr12:55080736:55164230:clu_13766_?		1.20709	0.00525744	0.133521	0.128263	chr12	55080736	55164230	clu_13766_?	Srp54a	Success	24.1006	3	1.92961e-10	4.64731e-07	Srp54a,Srp54b,Srp54c	+	yes
chr12:clu_13766_?	chr12:55155580:55164230:clu_13766_?		-2.49431	0.97349	0.610392	-0.363098	chr12	55155580	55164230	clu_13766_?	Srp54a	Success	24.1006	3	1.92961e-10	4.64731e-07	Srp54a,Srp54b,Srp54c	+	yes
chr13:clu_10229_?	chr13:67596775:67609573:clu_10229_?		2.49275	0.036632	0.145204	0.108572	chr13	67596775	67609573	clu_10229_?	Gm26965	Success	39.3129	14	5.08418e-11	1.46938e-07	Gm26965,Zfp87,Zfp748,Zfp729b,Gm49345,Zfp729a,Zfp738	-	yes
chr13:clu_10244_?	chr13:67823195:67824984:clu_10244_?		1.74109	0.405096	0.190961	-0.214135	chr13	67823195	67824984	clu_10244_?	Zfp273	Success	16.9565	6	6.99279e-06	0.00531838	Zfp273,Gm10037	+	yes
chr13:clu_10244_?	chr13:67831153:67833232:clu_10244_?		3.47809	0.128931	0.345232	0.216302	chr13	67831153	67833232	clu_10244_?	Zfp273	Success	16.9565	6	6.99279e-06	0.00531838	Zfp273,Gm10037	+	yes
chr13:clu_10244_?	chr13:67831279:67833795:clu_10244_?		-5.91438	0.132424	2.95547e-05	-0.132394	chr13	67831279	67833795	clu_10244_?	Zfp273	Success	16.9565	6	6.99279e-06	0.00531838	Zfp273,Gm10037	+	yes
chr13:clu_10244_?	chr13:67833358:67833795:clu_10244_?		3.31795	0.183683	0.419065	0.235382	chr13	67833358	67833795	clu_10244_?	Zfp273	Success	16.9565	6	6.99279e-06	0.00531838	Zfp273,Gm10037	+	yes
chr13:clu_10389_?	chr13:83734706:83738170:clu_10389_?		-1.13446	0.478624	0.281631	-0.196993	chr13	83734706	83738170	clu_10389_?	C130071C03Rik	Success	22.5049	17	0.000242684	0.0863836	C130071C03Rik,2810049E08Rik	+	yes
chr14:clu_1246_?	chr14:121559960:121560395:clu_1246_?		-1.66264	0.292919	0.0777655	-0.215153	chr14	121559960	121560395	clu_1246_?	Dock9	Success	11.8231	4	9.4034e-05	0.0445521	Dock9	-	no
chr16:clu_20904_?	chr16:30547469:30549393:clu_20904_?		0.0799373	0.00527076	0.460548	0.455277	chr16	30547469	30549393	clu_20904_?	Tmem44	Success	19.572	3	1.61796e-08	2.46108e-05	Tmem44	-	no
chr16:clu_20904_?	chr16:30547469:30550363:clu_20904_?		-5.35012	0.994589	0.380893	-0.613696	chr16	30547469	30550363	clu_20904_?	Tmem44	Success	19.572	3	1.61796e-08	2.46108e-05	Tmem44	-	yes
chr16:clu_21228_?	chr16:57198983:57208204:clu_21228_?		-3.6555	0.398311	0.287836	-0.110475	chr16	57198983	57208204	clu_21228_?	Tbc1d23	Success	18.0346	4	2.80039e-07	0.000337226	Tbc1d23	-	yes
chr2:clu_32941_?	chr2:104095927:104104171:clu_32941_?		-0.6362	0.478987	0.365211	-0.113776	chr2	104095927	104104171	clu_32941_?	Cd59b	Success	17.0895	6	6.21252e-06	0.00531838	Cd59b,Cd59a	+	yes
chr2:clu_33017_?	chr2:113327831:113330853:clu_33017_?		2.88672	0.0220902	0.258299	0.236208	chr2	113327831	113330853	clu_33017_?	Fmn1	Success	36.0529	12	1.29023e-10	3.38992e-07	Fmn1	+	yes
chr2:clu_33017_?	chr2:113327831:113363836:clu_33017_?		-0.532863	0.290666	0.111227	-0.179439	chr2	113327831	113363836	clu_33017_?	Fmn1	Success	36.0529	12	1.29023e-10	3.38992e-07	Fmn1	+	yes
chr4:clu_16878_?	chr4:42153905:42154117:clu_16878_?		-2.06665	0.178753	0.0772849	-0.101468	chr4	42153905	42154117	clu_16878_?	Gm20878	Success	272.777	43	2.86808e-88	8.28904e-84	Gm20878,Gm13306,Gm3892,Gm13301,Ccl21b,Gm10593,Gm10591	+	no
chr4:clu_16878_?	chr4:42154176:42157046:clu_16878_?		-2.47415	0.159144	0.0457784	-0.113366	chr4	42154176	42157046	clu_16878_?	Gm20878	Success	272.777	43	2.86808e-88	8.28904e-84	Gm20878,Gm13306,Gm3892,Gm13301,Ccl21b,Gm10593,Gm10591	+	yes
chr4:clu_18068_?	chr4:128709663:128711058:clu_18068_?		3.17653	0.580483	0.469885	-0.110597	chr4	128709663	128711058	clu_18068_?	Phc2	Success	9.05962	2	0.000116268	0.050402	Phc2	+	no
chr4:clu_18068_?	chr4:128711144:128712059:clu_18068_?		3.88627	0.322055	0.530112	0.208056	chr4	128711144	128712059	clu_18068_?	Phc2	Success	9.05962	2	0.000116268	0.050402	Phc2	+	no
chr5:clu_10914_?	chr5:21885569:21891562:clu_10914_?		-0.174877	0.492493	0.727219	0.234726	chr5	21885569	21891562	clu_10914_?	Reln	Success	19.5031	5	2.36808e-07	0.000297565	Reln	-	yes
chr5:clu_10914_?	chr5:21891567:21895989:clu_10914_?		-3.61142	0.442269	0.0210126	-0.421257	chr5	21891567	21895989	clu_10914_?	Reln	Success	19.5031	5	2.36808e-07	0.000297565	Reln	-	yes
chr5:clu_11157_?	chr5:30950248:30952885:clu_11157_?		-0.947498	0.607182	0.414026	-0.193156	chr5	30950248	30952885	clu_11157_?	Abhd1	Success	12.6128	3	1.38517e-05	0.00930997	Abhd1	+	no
chr5:clu_11157_?	chr5:30950248:30953343:clu_11157_?		1.33823	0.0414488	0.277907	0.236458	chr5	30950248	30953343	clu_11157_?	Abhd1	Success	12.6128	3	1.38517e-05	0.00930997	Abhd1	+	no
chr5:clu_11157_?	chr5:30953045:30953343:clu_11157_?		-0.947498	0.322684	0.220032	-0.102652	chr5	30953045	30953343	clu_11157_?	Abhd1	Success	12.6128	3	1.38517e-05	0.00930997	Abhd1	+	no
chr5:clu_11788_?	chr5:92402028:92403595:clu_11788_?		1.1388	0.419741	0.543654	0.123913	chr5	92402028	92403595	clu_11788_?	Art3	Success	8.664	2	0.000172692	0.0683696	Art3	+	yes
chr5:clu_11788_?	chr5:92403255:92403595:clu_11788_?		-1.97754	0.111285	0.00638801	-0.104897	chr5	92403255	92403595	clu_11788_?	Art3	Success	8.664	2	0.000172692	0.0683696	Art3	+	no
chr5:clu_12034_?	chr5:109923766:110003353:clu_12034_?		-1.73005	0.180286	0.0497762	-0.13051	chr5	109923766	110003353	clu_12034_?	Zfp932	Success	119.193	36	1.11289e-31	1.60818e-27	Zfp932,Gm15446,Gm26779	+	yes
chr5:clu_12034_?	chr5:109940552:109940740:clu_12034_?		1.56801	0.0174966	0.13072	0.113224	chr5	109940552	109940740	clu_12034_?	Zfp932	Success	119.193	36	1.11289e-31	1.60818e-27	Zfp932,Gm15446,Gm26779	+	no
chr5:clu_12034_?	chr5:109996633:110003353:clu_12034_?		5.66143	0.000231742	0.103788	0.103556	chr5	109996633	110003353	clu_12034_?	Zfp932	Success	119.193	36	1.11289e-31	1.60818e-27	Zfp932,Gm15446,Gm26779	+	yes
chr5:clu_12035_?	chr5:109940800:109942075:clu_12035_?		4.94465	0.00237534	0.403908	0.401533	chr5	109940800	109942075	clu_12035_?	Gm15446	Success	33.3866	7	6.6142e-12	2.73081e-08	Gm15446,Zfp932	+	yes
chr5:clu_12035_?	chr5:110007316:110008632:clu_12035_?		-0.706378	0.794454	0.474695	-0.319759	chr5	110007316	110008632	clu_12035_?	Gm15446	Success	33.3866	7	6.6142e-12	2.73081e-08	Gm15446,Zfp932	+	yes
chr5:clu_12436_?	chr5:121851279:121852551:clu_12436_?		7.1572	0.862374	1	0.137626	chr5	121851279	121852551	clu_12436_?	Pheta1	Success	6.54673	1	0.00029633	0.0930895	Pheta1	+	yes
chr5:clu_12436_?	chr5:121851279:121852558:clu_12436_?		-7.1572	0.137626	9.6903e-08	-0.137626	chr5	121851279	121852558	clu_12436_?	Pheta1	Success	6.54673	1	0.00029633	0.0930895	Pheta1	+	yes
chr6:clu_4472_?	chr6:113283453:113283946:clu_4472_?		-1.45424	0.434387	0.30968	-0.124707	chr6	113283453	113283946	clu_4472_?	Cpne9	Success	32.5796	5	1.0387e-12	6.00389e-09	Cpne9	+	no
chr6:clu_4472_?	chr6:113283982:113284205:clu_4472_?		7.27115	6.54123e-05	0.287133	0.287067	chr6	113283982	113284205	clu_4472_?	Cpne9	Success	32.5796	5	1.0387e-12	6.00389e-09	Cpne9	+	no
chr6:clu_4472_?	chr6:113284207:113284385:clu_4472_?		-1.45424	0.456906	0.325734	-0.131171	chr6	113284207	113284385	clu_4472_?	Cpne9	Success	32.5796	5	1.0387e-12	6.00389e-09	Cpne9	+	no
chr7:clu_36010_?	chr7:78896014:78902344:clu_36010_?		0.0616512	0.293545	0.170333	-0.123212	chr7	78896014	78902344	clu_36010_?	Aen	Success	17.1994	5	1.98295e-06	0.00204676	Aen	+	yes
chr7:clu_36010_?	chr7:78896014:78905843:clu_36010_?		2.87574	0.0273761	0.264935	0.237559	chr7	78896014	78905843	clu_36010_?	Aen	Success	17.1994	5	1.98295e-06	0.00204676	Aen	+	yes
chr7:clu_36010_?	chr7:78902830:78905843:clu_36010_?		0.357889	0.5237	0.40866	-0.11504	chr7	78902830	78905843	clu_36010_?	Aen	Success	17.1994	5	1.98295e-06	0.00204676	Aen	+	no
chr7:clu_36063_?	chr7:80343956:80344102:clu_36063_?		1.02707	0.0128611	0.140838	0.127977	chr7	80343956	80344102	clu_36063_?	Hddc3	Success	14.7646	6	4.8296e-05	0.0279161	Hddc3	+	no
chr7:clu_36063_?	chr7:80343956:80344911:clu_36063_?		0.504474	0.0252557	0.163999	0.138744	chr7	80343956	80344911	clu_36063_?	Hddc3	Success	14.7646	6	4.8296e-05	0.0279161	Hddc3	+	no
chr7:clu_36063_?	chr7:80343956:80345648:clu_36063_?		-1.9584	0.919473	0.508636	-0.410836	chr7	80343956	80345648	clu_36063_?	Hddc3	Success	14.7646	6	4.8296e-05	0.0279161	Hddc3	+	no
chr7:clu_36186_?	chr7:89806750:89818621:clu_36186_?		0.985079	0.0519523	0.349395	0.297443	chr7	89806750	89818621	clu_36186_?	Me3	Success	10.7615	3	8.19694e-05	0.0408623	Me3	+	yes
chr7:clu_36186_?	chr7:89806750:89833697:clu_36186_?		-1.52682	0.901428	0.491743	-0.409686	chr7	89806750	89833697	clu_36186_?	Me3	Success	10.7615	3	8.19694e-05	0.0408623	Me3	+	yes
chr7:clu_36310_?	chr7:99449087:99451714:clu_36310_?		4.78211	0.057148	0.513076	0.455928	chr7	99449087	99451714	clu_36310_?	Gdpd5	Success	21.6305	2	4.03639e-10	8.97353e-07	Gdpd5	+	yes
chr7:clu_36310_?	chr7:99449087:99452993:clu_36310_?		-9.30242	0.872387	5.98488e-06	-0.872381	chr7	99449087	99452993	clu_36310_?	Gdpd5	Success	21.6305	2	4.03639e-10	8.97353e-07	Gdpd5	+	yes
chr7:clu_36310_?	chr7:99451796:99452993:clu_36310_?		4.52031	0.0704654	0.486918	0.416452	chr7	99451796	99452993	clu_36310_?	Gdpd5	Success	21.6305	2	4.03639e-10	8.97353e-07	Gdpd5	+	no
chr8:clu_5305_?	chr8:20006515:20149481:clu_5305_?		-1.45961	0.231233	0.0500842	-0.181148	chr8	20006515	20149481	clu_5305_?	NA	Success	29.312	22	3.56276e-05	0.0219079	NA	NA	no
chr8:clu_5319_?	chr8:19933156:19934396:clu_5319_?		-1.01305	0.652818	0.293208	-0.35961	chr8	19933156	19934396	clu_5319_?	NA	Success	16.3849	6	1.16114e-05	0.00838952	NA	NA	yes
chr8:clu_5319_?	chr8:20073060:20074314:clu_5319_?		1.11716	0.0632173	0.238977	0.17576	chr8	20073060	20074314	clu_5319_?	NA	Success	16.3849	6	1.16114e-05	0.00838952	NA	NA	yes
chr8:clu_5319_?	chr8:20073060:20087283:clu_5319_?		1.54855	0.0266469	0.155067	0.12842	chr8	20073060	20087283	clu_5319_?	NA	Success	16.3849	6	1.16114e-05	0.00838952	NA	NA	yes
chr8:clu_5319_?	chr8:20086036:20087283:clu_5319_?		1.38648	0.0438215	0.216857	0.173036	chr8	20086036	20087283	clu_5319_?	NA	Success	16.3849	6	1.16114e-05	0.00838952	NA	NA	yes
chr9:clu_1764_?	chr9:41528200:41612560:clu_1764_?		1.63936	0.0295154	0.131023	0.101507	chr9	41528200	41612560	clu_1764_?	3110039I08Rik	Success	23.0898	15	4.97853e-05	0.0282126	3110039I08Rik,Gm49317,Gm8707	+	yes
chr9:clu_1764_?	chr9:41581402:41612560:clu_1764_?		1.05234	0.078901	0.194732	0.115831	chr9	41581402	41612560	clu_1764_?	3110039I08Rik	Success	23.0898	15	4.97853e-05	0.0282126	3110039I08Rik,Gm49317,Gm8707	+	yes
chr9:clu_1959_?	chr9:49531976:49541888:clu_1959_?		2.831	0.00632047	0.14544	0.139119	chr9	49531976	49541888	clu_1959_?	Ncam1	Success	17.8988	7	7.91557e-06	0.00586584	Ncam1	-	yes
chr9:clu_2083_?	chr9:56489964:56494526:clu_2083_?		-2.59845	0.15433	0.00492298	-0.149407	chr9	56489964	56494526	clu_2083_?	Hmg20a	Success	42.5852	8	4.42643e-15	4.26428e-11	Hmg20a	+	yes
chr9:clu_2083_?	chr9:56489964:56494533:clu_2083_?		1.52015	0.182366	0.357608	0.175242	chr9	56489964	56494533	clu_2083_?	Hmg20a	Success	42.5852	8	4.42643e-15	4.26428e-11	Hmg20a	+	yes
