# Supplementary material for: Physiological regulation of neuronal Wnt activity is essential for TDP-43 localization and function
Source: EMBO J. 2024 Jun 25;43(16):6. doi: 10.1038/s44318-024-00156-8 (PMC11329687; doi:10.1038/s44318-024-00156-8)
Supplement: Supplementary file 4 — Dataset EV2 [file 44318_2024_156_MOESM4_ESM.xlsx]

## Sheet: Sheet1
Dataset EV2: Differential gene expression from 4-month WT and Gde2KO cortex.

## Sheet: Sheet 1 - 4mo_wald
Dataset EV2: Differential gene expression from 4-month WT and Gde2KO cortex.
target_id	ext_gene	pval	qval	b	se_b	mean_obs	var_obs	tech_var	sigma_sq	smooth_sigma_sq	final_sigma_sq
ENSMUSG00000094497.1	Gm8210	8.83074e-31	8.77908e-27	4.45004	0.385799	4.06269	6.0846	0.171293	0.00839471	0.0519685	0.0519685
ENSMUSG00000083833.4	Gm13841	8.83074e-31	8.77908e-27	4.45004	0.385799	4.06269	6.0846	0.171293	0.00839471	0.0519685	0.0519685
ENSMUSG00000078480.3	Mrpl48-ps	7.44958e-25	4.57904e-21	-4.87932	0.473967	2.15968	7.4119	0.0869746	0.249992	0.169055	0.249992
ENSMUSG00000079391.10	Gm2974	9.21196e-25	4.57904e-21	-2.2606	0.220027	4.73372	1.59119	0.025483	0.0471352	0.0376499	0.0471352
ENSMUSG00000091754.8	Gm3636	5.95926e-24	2.36976e-20	-2.69049	0.266581	3.67362	2.23686	0.0441648	0.0373891	0.0624333	0.0624333
ENSMUSG00000094370.7	Gm3373	2.90262e-22	9.6188e-19	-2.03565	0.209777	4.75891	1.29521	0.0288145	0.0362541	0.0371948	0.0371948
ENSMUSG00000091400.1	Gm6356	2.25654e-20	6.40955e-17	4.33732	0.468927	3.11675	5.67139	0.245127	-0.210519	0.0847123	0.0847123
ENSMUSG00000102483.1	Catspere1	3.42064e-17	8.50158e-14	-3.66751	0.434991	3.25578	4.19759	0.205899	-0.00288702	0.0779263	0.0779263
ENSMUSG00000073079.6	Srp54a	2.73163e-14	6.03477e-11	-0.911572	0.119779	6.9753	0.266476	0.00129701	0.0201868	0.0202236	0.0202236
ENSMUSG00000095595.2	Fam177a	4.56982e-13	9.08617e-10	-0.853815	0.117971	7.5723	0.229583	0.000605869	0.0129975	0.0202698	0.0202698
ENSMUSG00000032889.6	Gm6685	1.06792e-11	1.93031e-08	-3.13769	0.461627	2.70707	3.11352	0.207743	-0.00776941	0.111905	0.111905
ENSMUSG00000037461.10	Ints7	2.70734e-11	4.48583e-08	-0.814468	0.122262	6.9206	0.215632	0.00215711	0.0186241	0.0202648	0.0202648
ENSMUSG00000019960.8	Dusp6	6.21513e-11	9.50579e-08	-0.769501	0.117688	7.59819	0.192334	0.00047781	0.01789	0.020298	0.020298
ENSMUSG00000112449.1	Srp54b	1.1823e-10	1.67912e-07	-0.817875	0.126968	6.50129	0.213678	0.00312434	0.0131289	0.0210569	0.0210569
ENSMUSG00000094825.8	Gm3194	1.29202e-10	1.71262e-07	-1.61765	0.251652	4.70165	0.861029	0.016084	0.0789092	0.0382395	0.0789092
ENSMUSG00000028195.4	Ccn1	1.50016e-10	1.86423e-07	-0.781195	0.12196	6.64484	0.192286	0.00161061	0.00989674	0.0207006	0.0207006
ENSMUSG00000079364.3	Gm3558	2.66236e-10	3.11387e-07	-1.54927	0.245243	5.12757	0.792241	0.0127287	0.0774876	0.0313925	0.0774876
ENSMUSG00000090698.2	Apold1	3.1431e-10	3.4719e-07	-1.10755	0.176038	6.78698	0.405189	0.0015854	0.0448987	0.0204204	0.0448987
ENSMUSG00000020423.6	Btg2	3.38078e-10	3.5379e-07	-1.2569	0.200136	7.24193	0.522005	0.00080317	0.0592785	0.0201251	0.0592785
ENSMUSG00000057021.13	Vmn2r-ps159	9.67556e-10	9.61896e-07	-3.45034	0.564272	1.03202	3.75461	0.0532423	0.1757	0.424362	0.424362
ENSMUSG00000095295.8	Gm3488	1.03089e-09	9.76055e-07	-3.45283	0.565616	1.94067	3.88473	0.278806	0.106338	0.201076	0.201076
ENSMUSG00000050211.14	Pla2g4e	6.51133e-09	5.88476e-06	-1.46472	0.252404	6.78779	0.72007	0.00251517	0.0930467	0.0204192	0.0930467
ENSMUSG00000093985.7	Gm10406	1.53479e-08	1.32679e-05	-2.74187	0.484632	3.6607	2.53719	0.20246	0.149842	0.0628308	0.149842
ENSMUSG00000030761.15	Myo7a	2.76357e-08	2.2895e-05	1.54712	0.278469	4.86247	0.811125	0.0208687	0.0954489	0.0354001	0.0954489
ENSMUSG00000048758.14	Rpl29	4.31229e-08	3.42965e-05	-0.919053	0.167785	8.26744	0.28718	0.000238875	0.0419889	0.0215456	0.0419889
ENSMUSG00000024747.3	Aldh1a7	7.66824e-08	5.86414e-05	-1.38967	0.258555	3.59739	0.658744	0.0354376	0.0637947	0.0648388	0.0648388
ENSMUSG00000052837.6	Junb	8.19101e-08	6.03192e-05	-0.961156	0.179224	8.10153	0.315692	0.000180485	0.0480015	0.0211652	0.0480015
ENSMUSG00000096629.7	Gm3383	9.81124e-08	6.96703e-05	-1.34813	0.252923	4.21321	0.621996	0.0170966	0.0788582	0.0484481	0.0788582
ENSMUSG00000023034.7	Nr4a1	2.60743e-07	0.000178771	-1.03922	0.201798	8.39067	0.372861	0.00063864	0.0604449	0.0218565	0.0604449
ENSMUSG00000053560.4	Ier2	5.10676e-07	0.000338459	-1.14744	0.228471	6.33829	0.457625	0.00180734	0.0764913	0.0215048	0.0764913
ENSMUSG00000074635.2	3110070M22Rik	1.26744e-06	0.000812922	-1.20034	0.247759	3.93394	0.505907	0.019704	0.0723727	0.0551655	0.0723727
ENSMUSG00000096488.1	Gm10409	1.62809e-06	0.00101161	-1.2279	0.256088	3.63584	0.531018	0.0279478	0.0704237	0.0636069	0.0704237
ENSMUSG00000078490.9	Cfap74	1.74162e-06	0.00104935	0.851015	0.177988	6.46637	0.255284	0.0035932	0.0439265	0.0211459	0.0439265
ENSMUSG00000097891.1	Gm3650	1.91929e-06	0.00112239	-3.99541	0.839064	2.14291	5.63382	0.434102	0.621941	0.171292	0.621941
ENSMUSG00000096042.2	Vmn2r125	2.34075e-06	0.00132975	-2.97004	0.629042	0.791874	2.68945	0.0749138	-0.0210306	0.518627	0.518627
ENSMUSG00000059031.3	Olfr482	2.43693e-06	0.00134593	-2.63586	0.559235	1.29622	2.42634	0.128548	0.298962	0.340568	0.340568
ENSMUSG00000061119.7	Prcp	3.06099e-06	0.00163646	-0.614867	0.131757	6.23739	0.130977	0.00419191	0.0177562	0.0218478	0.0218478
ENSMUSG00000043424.10	Eif3j2	3.12758e-06	0.00163646	-0.554613	0.118958	7.52213	0.095918	0.00100527	0.00354405	0.0202212	0.0202212
ENSMUSG00000032572.9	Col6a4	3.53581e-06	0.00180263	-1.84768	0.398469	3.79237	1.21471	0.0351562	0.20301	0.058958	0.20301
ENSMUSG00000055976.6	Cldn23	4.20389e-06	0.00208965	-1.21371	0.26379	3.1946	0.464276	0.0235921	0.00434473	0.0807858	0.0807858
ENSMUSG00000045817.8	Zfp36l2	6.38837e-06	0.00309805	-0.573481	0.12707	7.03769	0.11804	0.000986708	0.0232335	0.0201884	0.0232335
ENSMUSG00000091275.1	Gm3248	9.14819e-06	0.0043308	-2.7287	0.615073	1.01734	2.56235	0.137878	0.272889	0.429593	0.429593
ENSMUSG00000041954.18	Tnfrsf18	1.00053e-05	0.00462639	0.847389	0.191845	4.59112	0.25407	0.0148501	0.0334613	0.0403565	0.0403565
ENSMUSG00000079402.9	Gm3020	1.11438e-05	0.00503573	-1.21095	0.275611	3.07475	0.517724	0.0269643	0.0702871	0.0869782	0.0869782
ENSMUSG00000034317.14	Trim59	1.38946e-05	0.00613924	-0.649218	0.149399	5.25483	0.145753	0.00369988	0.0204346	0.0297804	0.0297804
ENSMUSG00000024222.17	Fkbp5	1.49706e-05	0.00647089	0.609375	0.140762	6.29376	0.135178	0.0018008	0.02792	0.0216479	0.02792
ENSMUSG00000030706.17	Mrpl48	1.53208e-05	0.00648133	0.685782	0.158598	6.70197	0.171273	0.00148334	0.0362467	0.0205713	0.0362467
ENSMUSG00000096904.7	Gm3591	1.70533e-05	0.00706399	-4.33479	1.00801	3.40655	6.85642	0.0512553	1.47287	0.0716139	1.47287
ENSMUSG00000031822.20	Gse1	1.77452e-05	0.00720055	0.574123	0.133781	7.76392	0.120362	0.00174322	0.0251027	0.0205245	0.0251027
ENSMUSG00000020891.11	Alox8	1.975e-05	0.00785377	0.889233	0.208364	4.42244	0.283707	0.0213012	0.0368071	0.0438218	0.0438218
ENSMUSG00000020636.14	Allc	2.43162e-05	0.00947999	-1.31357	0.311194	3.08349	0.633849	0.0517989	0.093464	0.0864976	0.093464
ENSMUSG00000035299.16	Mid1	3.41966e-05	0.0130756	-0.585108	0.141209	7.6453	0.126633	0.000699729	0.0292103	0.0203546	0.0292103
ENSMUSG00000026072.12	Il1r1	3.57075e-05	0.0133957	0.810091	0.195976	6.0544	0.242962	0.0104651	0.0471445	0.0226965	0.0471445
ENSMUSG00000020205.8	Phlda1	4.12782e-05	0.0149225	-0.580778	0.141646	6.68992	0.125267	0.00121983	0.0288756	0.0205966	0.0288756
ENSMUSG00000024190.7	Dusp1	4.07138e-05	0.0149225	-1.33324	0.324912	7.64491	0.659939	0.000558847	0.157792	0.0203541	0.157792
ENSMUSG00000038260.10	Trpm4	4.86793e-05	0.0172837	-0.54409	0.13395	7.34733	0.0946612	0.00679076	0.000523081	0.0201233	0.0201233
ENSMUSG00000023345.17	Poc1a	5.29267e-05	0.0184621	-0.821641	0.20326	6.40863	0.252106	0.00439502	0.0575771	0.0213	0.0575771
ENSMUSG00000016239.11	Lonrf3	6.96834e-05	0.0238882	0.567182	0.142603	5.78806	0.108087	0.00600118	0.00847197	0.024502	0.024502
ENSMUSG00000005802.12	Slc30a4	7.19642e-05	0.0240773	-0.463339	0.116719	7.39511	0.0772976	0.000296709	0.0158193	0.0201382	0.0201382
ENSMUSG00000074637.7	Sox2	7.26568e-05	0.0240773	-0.46657	0.1176	7.55225	0.0742972	0.000495442	0.0107434	0.0202494	0.0202494
ENSMUSG00000023829.9	Slc22a1	7.5639e-05	0.0246546	-2.38197	0.60184	3.96235	2.13679	0.127571	0.415746	0.0544421	0.415746
ENSMUSG00000001773.14	Folh1	7.78296e-05	0.0249595	-0.570016	0.144272	6.27344	0.122453	0.00367049	0.0275511	0.0217173	0.0275511
ENSMUSG00000090622.1	A930033H14Rik	9.0934e-05	0.0286991	-0.642093	0.164067	4.97404	0.145164	0.00676871	0.0200805	0.0336085	0.0336085
ENSMUSG00000083121.3	Gm6341	0.00010326	0.0320801	2.675	0.688936	0.644352	2.14815	0.1253	-0.123475	0.586648	0.586648
ENSMUSG00000026983.10	Il1f5	0.0001177	0.0334881	-2.382	0.618561	1.53723	2.16132	0.210772	0.363155	0.279061	0.363155
ENSMUSG00000055172.10	C1ra	0.000119159	0.0334881	-0.759898	0.197486	4.84971	0.220034	0.0095067	0.0489946	0.0356146	0.0489946
ENSMUSG00000040857.15	Erf	0.000117986	0.0334881	-0.467525	0.121426	7.584	0.0832671	0.00176196	0.0203546	0.0202823	0.0203546
ENSMUSG00000030630.16	Fah	0.000116446	0.0334881	-0.51776	0.134361	5.69287	0.087284	0.00179055	0.00678612	0.0252889	0.0252889
ENSMUSG00000050108.12	Bpifc	0.000116869	0.0334881	-0.720912	0.187123	4.36748	0.175249	0.00751729	0.0166506	0.0450055	0.0450055
ENSMUSG00000040483.15	Xaf1	0.000119582	0.0334881	-0.922945	0.239914	5.00338	0.324619	0.0064167	0.0799215	0.0331624	0.0799215
ENSMUSG00000056749.7	Nfil3	0.000115901	0.0334881	-0.479859	0.124489	6.30976	0.0854663	0.00165105	0.0188326	0.0215951	0.0215951
ENSMUSG00000100515.6	Gm17916	0.000123413	0.0336141	-1.23791	0.322436	4.13392	0.488869	0.105669	-0.0692423	0.0502786	0.0502786
ENSMUSG00000042684.8	Npl	0.000123389	0.0336141	-0.586372	0.152729	5.24784	0.12673	0.00512569	0.0243498	0.0298636	0.0298636
ENSMUSG00000045036.15	Tmem232	0.000144286	0.0382511	-1.11439	0.293206	4.54237	0.475724	0.0142095	0.114745	0.0413302	0.114745
ENSMUSG00000035283.5	Adrb1	0.000143314	0.0382511	-0.712869	0.18748	6.95773	0.194633	0.00126256	0.0514605	0.0202356	0.0514605
ENSMUSG00000043144.6	Aqp6	0.00016542	0.0432769	-1.86024	0.493866	2.13717	1.20127	0.19379	0.010104	0.172065	0.172065
ENSMUSG00000030693.10	Klk10	0.000170656	0.0440669	1.89246	0.503461	2.7921	1.37859	0.130858	0.249352	0.105322	0.249352
ENSMUSG00000076493.1	Trbj2-2	0.000188696	0.0474917	-2.34252	0.627401	1.09817	2.11857	0.0859781	0.504469	0.401582	0.504469
ENSMUSG00000041378.2	Cldn5	0.0001879	0.0474917	-0.439508	0.117681	7.25305	0.0696057	0.000650496	0.013919	0.0201226	0.0201226
ENSMUSG00000000078.7	Klf6	0.000198935	0.0494428	-0.50006	0.134412	6.17644	0.0966978	0.000799636	0.0263001	0.0220926	0.0263001
ENSMUSG00000076613.4	Ighg2b	0.000203231	0.049887	-1.56281	0.420679	2.29008	0.945074	0.098487	0.166969	0.152768	0.166969
ENSMUSG00000032501.9	Trib1	0.000207446	0.0503007	-1.13779	0.306701	6.7312	0.501247	0.00120735	0.139891	0.0205142	0.139891
ENSMUSG00000026360.9	Rgs2	0.000231999	0.0555763	-0.571927	0.155358	6.71458	0.127093	0.0011334	0.0350706	0.020546	0.0350706
ENSMUSG00000055320.17	Tead1	0.000258459	0.0611779	0.842156	0.230492	5.07541	0.27652	0.00657401	0.073116	0.0321124	0.073116
ENSMUSG00000028496.17	Mllt3	0.000262202	0.0613338	0.474219	0.129922	6.73038	0.0877205	0.00348238	0.021837	0.0205157	0.021837
ENSMUSG00000070871.10	Ccnyl1	0.00028008	0.0647538	-0.467466	0.12867	7.29759	0.0780854	0.00471602	0.010944	0.020118	0.020118
ENSMUSG00000034845.6	Plvap	0.000300771	0.0679571	-0.677794	0.187514	6.24202	0.180015	0.00207815	0.0506641	0.0218305	0.0506641
ENSMUSG00000063011.7	Msln	0.000298996	0.0679571	-1.10442	0.305411	3.20885	0.430526	0.0598111	0.0209452	0.0801027	0.0801027
ENSMUSG00000044005.13	Gls2	0.000313742	0.0700913	-0.562525	0.156097	6.06381	0.12417	0.00339798	0.0331516	0.0226437	0.0331516
ENSMUSG00000020354.15	Sgcd	0.00031988	0.0706686	0.601414	0.167122	5.21548	0.125041	0.0116381	0.00902596	0.0302568	0.0302568
ENSMUSG00000046207.14	Pik3r6	0.000344593	0.0752917	-0.65751	0.183701	5.50118	0.170122	0.0235331	0.0269994	0.0270859	0.0270859
ENSMUSG00000095912.1	Gm3317	0.000356091	0.0769581	-2.41619	0.67668	0.77883	1.86621	0.162532	-0.0190091	0.524311	0.524311
ENSMUSG00000091345.9	Col6a5	0.000370494	0.0783674	1.01126	0.284041	4.48825	0.403607	0.0620421	0.0589765	0.0424382	0.0589765
ENSMUSG00000037169.15	Mycn	0.000369819	0.0783674	-0.54056	0.151811	5.89048	0.115317	0.00311245	0.0314576	0.0237373	0.0314576
ENSMUSG00000029070.9	Mxra8	0.000413192	0.0862994	-0.636262	0.180167	4.60337	0.130861	0.00857468	0.00319077	0.0401155	0.0401155
ENSMUSG00000046056.15	Sbsn	0.000417291	0.0862994	-0.50162	0.142146	5.86014	0.0978042	0.00635349	0.0215433	0.0239549	0.0239549
ENSMUSG00000111619.1	Gm48348	0.000421015	0.0862994	0.721217	0.204511	5.56808	0.206236	0.00431238	0.0584246	0.0264274	0.0584246
ENSMUSG00000096351.2	Samd11	0.00042664	0.0865599	-0.972214	0.275959	5.24584	0.374944	0.0227127	0.0915176	0.0298875	0.0915176
ENSMUSG00000062184.11	Hs6st2	0.000442751	0.0889214	-0.456036	0.129807	7.71357	0.0646418	0.00482674	-0.00201293	0.0204479	0.0204479
ENSMUSG00000096401.2	Gm21811	0.000460462	0.0915536	0.568419	0.162278	5.155	0.109134	0.00847336	0.00678112	0.0310276	0.0310276
ENSMUSG00000027314.6	Dll4	0.000526409	0.10363	-0.648908	0.18717	4.36631	0.157323	0.00751787	0.0312305	0.045031	0.045031
ENSMUSG00000042938.8	Gm14117	0.000532161	0.103735	4.31856	1.24669	1.46748	6.54395	2.03579	-0.849596	0.295562	0.295562
ENSMUSG00000078942.10	Naip6	0.000541381	0.104508	-0.905213	0.261668	3.49625	0.268387	0.0344231	-0.00621813	0.0682819	0.0682819
ENSMUSG00000038292.14	Ccdc155	0.000548711	0.104904	-0.614113	0.177706	4.94428	0.138016	0.0132975	0.017797	0.0340717	0.0340717
ENSMUSG00000032586.9	Traip	0.000554059	0.104918	0.503885	0.14592	5.4029	0.0944694	0.00382755	0.0190466	0.0281114	0.0281114
ENSMUSG00000027394.13	Ttl	0.000577418	0.108207	-0.537086	0.156039	6.99537	0.115756	0.000254399	0.0362677	0.020211	0.0362677
ENSMUSG00000049521.2	Cdc42ep1	0.000582315	0.108207	-0.427089	0.124164	6.36071	0.0631065	0.00168794	0.00879331	0.021437	0.021437
ENSMUSG00000028680.14	Plk3	0.000593412	0.109248	-0.742159	0.216083	6.43337	0.22127	0.00161862	0.068419	0.0212327	0.068419
ENSMUSG00000046854.16	Pip5kl1	0.000624776	0.110373	-0.564128	0.16492	5.22908	0.12811	0.00826281	0.0325349	0.0300899	0.0325349
ENSMUSG00000027356.8	Fermt1	0.000611452	0.110373	1.09362	0.319167	3.16143	0.481043	0.0549077	0.0978938	0.0824177	0.0978938
ENSMUSG00000049649.8	Gpr3	0.000627278	0.110373	-0.515725	0.150817	5.26732	0.106213	0.00448536	0.0285415	0.0296334	0.0296334
ENSMUSG00000085254.1	Gm15881	0.000621046	0.110373	2.1615	0.631601	1.60168	1.88032	0.219554	0.378826	0.264678	0.378826
ENSMUSG00000022853.7	Ehhadh	0.00061875	0.110373	-0.668416	0.195257	5.09975	0.179784	0.00584235	0.0513457	0.0317722	0.0513457
ENSMUSG00000026589.14	Sec16b	0.000640084	0.110993	-0.696854	0.204115	4.62673	0.185128	0.0228337	0.026474	0.0396604	0.0396604
ENSMUSG00000036591.16	Arhgap21	0.000641963	0.110993	0.427121	0.125137	7.27497	0.0735207	0.00182251	0.0216662	0.0201192	0.0216662
ENSMUSG00000053253.16	Ndfip2	0.00065997	0.112691	-0.446976	0.131244	9.02649	0.0806062	0.00025828	0.0255792	0.0238831	0.0255792
ENSMUSG00000022375.6	Lrrc6	0.00066312	0.112691	-0.709444	0.208391	5.6562	0.203105	0.00352735	0.0616127	0.025611	0.0616127
ENSMUSG00000062121.3	Olfr149	0.000689041	0.116103	-0.611394	0.180145	4.47902	0.126306	0.00604825	0.0116579	0.0426299	0.0426299
ENSMUSG00000026494.12	Kif26b	0.000709733	0.117162	0.543297	0.160464	6.09744	0.11945	0.00132721	0.0372957	0.022464	0.0372957
ENSMUSG00000043415.5	Otud1	0.000713003	0.117162	-0.86135	0.254496	7.14369	0.300299	0.000902601	0.09625	0.0201494	0.09625
ENSMUSG00000022114.5	Spry2	0.000704977	0.117162	-0.701013	0.206933	7.69043	0.198811	0.000542076	0.0636897	0.0204149	0.0636897
ENSMUSG00000042102.7	Dmgdh	0.000731715	0.119111	-0.715569	0.211869	4.49077	0.194787	0.0249468	0.0265219	0.042386	0.042386
ENSMUSG00000024042.7	Sik1	0.000736842	0.119111	-0.827867	0.245258	5.93923	0.277791	0.00204371	0.0881838	0.0234039	0.0881838
ENSMUSG00000034639.7	Setmar	0.00074875	0.12006	-0.457741	0.135785	5.78888	0.0683799	0.00316063	0.00374175	0.0244956	0.0244956
ENSMUSG00000075224.10	Lrrc55	0.000766126	0.121087	-0.436127	0.129616	6.77638	0.0772224	0.000775127	0.0244255	0.0204368	0.0244255
ENSMUSG00000032556.11	Bfsp2	0.000767337	0.121087	-0.664559	0.197532	4.84277	0.179314	0.0110306	0.0474976	0.035732	0.0474976
ENSMUSG00000027242.14	Wdr76	0.000795103	0.124481	-0.457694	0.136442	5.72671	0.0733816	0.00292373	0.010247	0.0250009	0.0250009
ENSMUSG00000045932.12	Ifit2	0.000804722	0.125002	-0.463605	0.138342	5.91599	0.087445	0.00365829	0.0250493	0.0235603	0.0250493
ENSMUSG00000036598.4	Ccdc113	0.000820067	0.126398	-0.686216	0.20509	4.88725	0.191742	0.00846376	0.0546289	0.0349894	0.0546289
ENSMUSG00000082766.1	1700064H15Rik	0.000856903	0.130295	-1.63357	0.490013	2.01696	0.875377	0.170964	-0.0774513	0.189206	0.189206
ENSMUSG00000043557.16	Mdga1	0.000858456	0.130295	0.961732	0.288529	5.37265	0.377377	0.00816382	0.11671	0.0284405	0.11671
ENSMUSG00000096883.2	Shisa8	0.000869558	0.13098	-0.644343	0.193517	4.43351	0.144319	0.0125867	0.0121202	0.0435865	0.0435865
ENSMUSG00000025402.12	Nab2	0.000881809	0.131006	-0.428885	0.128959	7.33845	0.0751392	0.000791035	0.0241546	0.0201215	0.0241546
ENSMUSG00000021250.13	Fos	0.000882904	0.131006	-1.54388	0.46427	6.48911	0.973729	0.0014258	0.321894	0.0210877	0.321894
ENSMUSG00000080736.1	Gm15617	0.00090547	0.133359	1.37376	0.413986	2.51881	0.727823	0.128628	0.0734479	0.128449	0.128449
ENSMUSG00000029162.15	Khk	0.000940003	0.135857	-0.446943	0.135114	6.29651	0.0818346	0.00340243	0.0239813	0.0216387	0.0239813
ENSMUSG00000061524.8	Zic2	0.00093118	0.135857	-0.540764	0.163347	5.8725	0.119746	0.00222044	0.0378027	0.0238653	0.0378027
ENSMUSG00000037465.10	Klf10	0.000942928	0.135857	-0.510238	0.154289	6.99718	0.106669	0.00272806	0.0329797	0.0202099	0.0329797
ENSMUSG00000020241.13	Col6a2	0.000959481	0.137247	-0.431146	0.130565	6.82085	0.0762228	0.00120715	0.0243638	0.0203725	0.0243638
ENSMUSG00000036432.8	Siah2	0.000994897	0.140783	-0.414726	0.125981	6.12662	0.0649887	0.00148797	0.0152487	0.022319	0.022319
ENSMUSG00000030084.11	Plxna1	0.000998363	0.140783	0.657353	0.199743	5.82426	0.177511	0.00234069	0.0575055	0.0242219	0.0575055
ENSMUSG00000091071.2	1700030C10Rik	0.0010279	0.142922	1.58178	0.481843	3.44306	1.02922	0.145812	0.202447	0.0702235	0.202447
ENSMUSG00000023795.16	Pisd-ps2	0.00102626	0.142922	-0.485493	0.147871	5.37219	0.078101	0.00435316	0.00488412	0.0284455	0.0284455
ENSMUSG00000042156.16	Dzip1	0.00105669	0.143975	0.422355	0.128964	7.89516	0.0734733	0.00057162	0.024376	0.0207506	0.024376
ENSMUSG00000079592.9	C1qtnf5	0.00107298	0.143975	-0.437084	0.133638	5.9029	0.0787436	0.00273634	0.0240523	0.0236505	0.0240523
ENSMUSG00000078307.3	AI593442	0.00106898	0.143975	-0.443743	0.13563	9.44434	0.0811471	0.000343776	0.0272495	0.0256526	0.0272495
ENSMUSG00000037278.9	Tmem97	0.00106804	0.143975	-0.594305	0.181635	6.37741	0.145549	0.00136789	0.0481193	0.0213881	0.0481193
ENSMUSG00000074818.13	Pdzd7	0.00104628	0.143975	-0.790091	0.241045	5.24391	0.256996	0.00879168	0.0783622	0.0299107	0.0783622
ENSMUSG00000095041.7	AC149090.1	0.00107892	0.143975	-0.491947	0.150484	8.85006	0.0997781	0.000171386	0.0337968	0.0232454	0.0337968
ENSMUSG00000025038.7	Efhc2	0.0010969	0.145397	-0.626648	0.191963	4.51823	0.153613	0.0134537	0.0313042	0.041821	0.041821
ENSMUSG00000055148.7	Klf2	0.0011061	0.145647	-0.673825	0.206565	6.63104	0.187415	0.00143821	0.0625654	0.0207352	0.0625654
ENSMUSG00000028931.11	Kcnab2	0.00112686	0.147404	0.445789	0.136881	7.95505	0.082102	0.000465106	0.0276394	0.0208645	0.0276394
ENSMUSG00000026220.6	Slc16a14	0.00114433	0.147745	0.531612	0.163452	5.53462	0.113187	0.0133222	0.022182	0.0267526	0.0267526
ENSMUSG00000081615.1	Gm12539	0.00114187	0.147745	1.19976	0.368813	2.709	0.460039	0.092285	-0.0570165	0.11175	0.11175
ENSMUSG00000025981.13	Coq10b	0.00119661	0.149744	-0.605194	0.186806	6.84022	0.151754	0.00096391	0.051381	0.0203478	0.051381
ENSMUSG00000079043.2	Fastkd5	0.00119902	0.149744	-0.518702	0.160137	5.68906	0.111488	0.00359485	0.0348709	0.0253218	0.0348709
ENSMUSG00000071341.4	Egr4	0.00118616	0.149744	-1.00107	0.308763	7.61933	0.415043	0.000550525	0.142452	0.0203226	0.142452
ENSMUSG00000006715.11	Gmnn	0.00118705	0.149744	-0.504169	0.155513	5.06463	0.0998987	0.00401101	0.0255423	0.0322655	0.0322655
ENSMUSG00000022707.16	Gbe1	0.00117065	0.149744	-0.444231	0.136858	6.36028	0.0816785	0.00353743	0.0245576	0.0214383	0.0245576
ENSMUSG00000096962.1	Gm26622	0.001205	0.149744	1.97516	0.610051	1.20478	1.50046	0.190787	0.221819	0.367457	0.367457
ENSMUSG00000033931.9	Rbm34	0.00123191	0.152137	-0.386298	0.119546	6.85877	0.0486967	0.00111068	0.00380046	0.020326	0.020326
ENSMUSG00000035818.14	Plekhs1	0.00129309	0.158706	-0.627549	0.195042	4.59888	0.155933	0.0168583	0.0303766	0.0402037	0.0402037
ENSMUSG00000040435.12	Ppp1r15a	0.00131271	0.160126	-0.395505	0.123088	6.41823	0.0644297	0.00145234	0.0204258	0.0212736	0.0212736
ENSMUSG00000025927.13	Tfap2b	0.00132905	0.160346	-0.973938	0.303442	3.0341	0.39506	0.0374596	0.100656	0.0892775	0.100656
ENSMUSG00000082911.1	Gm14119	0.00133064	0.160346	1.37268	0.427722	2.51258	0.634277	0.145373	-0.0591246	0.129046	0.129046
ENSMUSG00000046798.14	Cldn12	0.00137702	0.164935	-0.448757	0.140262	7.22411	0.0840228	0.00329294	0.0262171	0.0201292	0.0262171
ENSMUSG00000081219.1	Bambi-ps1	0.00144134	0.16769	-0.793228	0.248954	3.62949	0.259936	0.0291596	0.059807	0.0638076	0.0638076
ENSMUSG00000047777.9	Phf13	0.00141845	0.16769	-0.385163	0.120708	6.7725	0.0609187	0.00141262	0.0191043	0.020443	0.020443
ENSMUSG00000066406.15	Akap13	0.00143482	0.16769	0.765708	0.240218	6.05577	0.245138	0.00262644	0.0839307	0.0226887	0.0839307
ENSMUSG00000043419.11	Rnf227	0.00144219	0.16769	-0.600125	0.188359	8.51146	0.15062	0.000217129	0.0530015	0.0221857	0.0530015
ENSMUSG00000022304.13	Dpys	0.0014264	0.16769	-1.64489	0.515759	2.20551	1.10914	0.235898	0.135903	0.163113	0.163113
ENSMUSG00000002100.15	Mybpc3	0.00145506	0.168203	-1.05757	0.332204	3.73679	0.467968	0.0302433	0.135296	0.060547	0.135296
ENSMUSG00000031534.15	Smim19	0.0014642	0.168282	-0.398667	0.125301	7.00926	0.066521	0.000987228	0.0225631	0.0202031	0.0225631
ENSMUSG00000041272.11	Tox	0.00147567	0.168625	-0.500677	0.157474	6.32306	0.104961	0.00271586	0.0344812	0.0215525	0.0344812
ENSMUSG00000031841.19	Cdh13	0.00152901	0.172735	-0.449802	0.141933	7.01845	0.0848706	0.00103551	0.0291819	0.0201981	0.0291819
ENSMUSG00000051678.4	Pcdhb6	0.00152178	0.172735	-0.54042	0.170453	5.29617	0.116204	0.0142817	0.0214531	0.0292995	0.0292995
ENSMUSG00000068196.5	Col8a1	0.00154448	0.172845	-0.713446	0.225332	4.57248	0.213631	0.0086341	0.0675279	0.040726	0.0675279
ENSMUSG00000093828.7	Ccl27	0.00154737	0.172845	-3.60201	1.13784	1.10867	4.24481	1.54395	-1.10338	0.398081	0.398081
ENSMUSG00000029212.11	Gabrb1	0.0015857	0.176137	0.477961	0.151324	8.51293	0.0960129	0.000919867	0.0334287	0.0221899	0.0334287
ENSMUSG00000022602.14	Arc	0.0016058	0.177378	-1.2848	0.407247	9.32133	0.694237	0.000132969	0.248642	0.0250917	0.248642
ENSMUSG00000028005.13	Gucy1b1	0.00164267	0.180329	-0.385655	0.122499	8.57609	0.058951	0.000136992	0.0177781	0.0223721	0.0223721
ENSMUSG00000037868.15	Egr2	0.00165065	0.180329	-1.93803	0.615874	3.84669	1.58195	0.0185798	0.550371	0.057463	0.550371
ENSMUSG00000094626.1	Tmem121b	0.00169541	0.184207	-0.402487	0.128222	8.30647	0.0683278	0.000246573	0.0244149	0.0216414	0.0244149
ENSMUSG00000031958.16	Ldhd	0.00171473	0.185293	-0.442047	0.140974	7.04179	0.0824701	0.00123186	0.0285788	0.0201865	0.0285788
ENSMUSG00000035397.8	Klf16	0.00173007	0.185941	-0.371963	0.118723	7.91289	0.0563852	0.00035896	0.0182388	0.0207837	0.0207837
ENSMUSG00000040205.8	Cuzd1	0.00175128	0.187208	-1.64802	0.526614	2.27337	1.14758	0.162455	0.253528	0.15475	0.253528
ENSMUSG00000039410.16	Prdm16	0.00181968	0.191464	0.724025	0.232194	7.07642	0.221961	0.0208085	0.0600628	0.0201717	0.0600628
ENSMUSG00000044453.5	Ffar1	0.00181998	0.191464	0.663937	0.212928	4.15668	0.142153	0.0182591	-0.00587296	0.0497481	0.0497481
ENSMUSG00000054477.16	Kcnn2	0.00181033	0.191464	0.560655	0.179714	7.3977	0.133057	0.00112957	0.0473163	0.0201393	0.0473163
ENSMUSG00000089945.13	Pakap	0.0018304	0.191547	0.440714	0.141415	7.1961	0.0822667	0.00435309	0.0256444	0.0201358	0.0256444
ENSMUSG00000023236.7	Scg5	0.00190841	0.193441	-0.829503	0.267226	8.96035	0.292114	0.000105009	0.107009	0.0236368	0.107009
ENSMUSG00000003032.8	Klf4	0.00187102	0.193441	-0.63433	0.203966	4.62321	0.170635	0.00360732	0.0587959	0.0397286	0.0587959
ENSMUSG00000095403.8	Gm21092	0.00188231	0.193441	0.689699	0.221896	4.74501	0.201791	0.0105132	0.0633439	0.0374451	0.0633439
ENSMUSG00000033715.15	Akr1c14	0.00188789	0.193441	-0.514915	0.16571	5.14388	0.110854	0.0100154	0.0291253	0.0311743	0.0311743
ENSMUSG00000038042.10	Ptpdc1	0.00188945	0.193441	0.385998	0.124232	6.67652	0.0614891	0.00252428	0.0184642	0.020626	0.020626
ENSMUSG00000020674.17	Pxdn	0.0019158	0.193441	0.375201	0.120916	7.98671	0.0541156	0.00100421	0.0138495	0.0209268	0.0209268
ENSMUSG00000022595.7	Lypd2	0.00191661	0.193441	-1.55219	0.500247	1.89301	0.850253	0.166459	-0.0071339	0.208911	0.208911
ENSMUSG00000079355.5	Ackr4	0.0019412	0.194934	0.888857	0.286813	3.55817	0.260034	0.0572547	-0.0284875	0.0661378	0.0661378
ENSMUSG00000050105.5	Grrp1	0.00198527	0.195412	-0.722045	0.233488	4.04259	0.181176	0.0293204	0.00164445	0.0524546	0.0524546
ENSMUSG00000071793.12	2610005L07Rik	0.00195857	0.195412	0.585406	0.189058	7.72202	0.145701	0.0023951	0.0512191	0.0204604	0.0512191
ENSMUSG00000037573.5	Tob1	0.00196944	0.195412	-0.364346	0.117728	7.66609	0.0560776	0.000408247	0.0199083	0.0203817	0.0203817
ENSMUSG00000022780.5	Meltf	0.00198419	0.195412	-0.729566	0.235908	3.80968	0.200399	0.025003	0.0258963	0.0584757	0.0584757
ENSMUSG00000027227.7	Sord	0.00199904	0.195798	-0.370729	0.119962	6.85287	0.0574844	0.00125367	0.019062	0.0203328	0.0203328
ENSMUSG00000043556.10	Fbxl7	0.00203316	0.198164	0.641323	0.207861	4.16934	0.175236	0.0151975	0.0496119	0.049455	0.0496119
ENSMUSG00000025197.9	Cyp2c23	0.00205387	0.199205	-1.86052	0.603609	2.10049	1.47567	0.234014	0.312501	0.177102	0.312501
