# Supplementary material for: Physiological regulation of neuronal Wnt activity is essential for TDP-43 localization and function
Source: EMBO J. 2024 Jun 25;43(16):6. doi: 10.1038/s44318-024-00156-8 (PMC11329687; doi:10.1038/s44318-024-00156-8)
Supplement: Supplementary file 5 — Source data Fig. 1 [file 44318_2024_156_MOESM5_ESM.zip]

Archive with 49 entries (37 files):
- Figure 1/1A/
- Figure 1/1A/._19moGde2WT_CC379-2_TDP43_par-stitch-whole cortex.tif
- Figure 1/1A/._1A.txt
- Figure 1/1A/19moGde2WT_CC379-2_TDP43_par-stitch-whole cortex-crop2.tif
- Figure 1/1A/1A.txt
- Figure 1/1B/
- Figure 1/1B/._19moGde2KO_CC380-2_TDP43_par-stitch-whole cortex.tif
- Figure 1/1B/._1B.txt
- Figure 1/1B/19moGde2KO_CC380-2_TDP43_par-stitch-whole cortex-crop2.tif
- Figure 1/1B/1B.txt
- Figure 1/1C/
- Figure 1/1C/._1C.txt
- Figure 1/1C/1C.txt
- Figure 1/1C/231108_19moG2WT_DD072-2-3-male_20x_DAPI_TDP43_NeuN_3_Maximum intensity projection.tif
- Figure 1/1D/
- Figure 1/1D/._1D.txt
- Figure 1/1D/1D.txt
- Figure 1/1D/231108_19moG2KO_DD078-1-4-male_20x_DAPI_TDP43_NeuN_1_Maximum intensity projection.tif
- Figure 1/1E/
- Figure 1/1E/._1E.xlsx
- Figure 1/1E/1E.xlsx
- Figure 1/1G/
- Figure 1/1G/RT-PCR Camk1g uncropped.tif
- Figure 1/1G/RT-PCR Camk1g.jpg
- Figure 1/1G/RT-PCR Gapdh uncropped.tif
- Figure 1/1G/RT-PCR Gapdh.jpg
- Figure 1/1H/
- Figure 1/1H/1H.xlsx
- Figure 1/1I/
- Figure 1/1I/._1I.txt
- Figure 1/1I/1I.txt
- Figure 1/1I/230420_13moG2het_AW222-1-1_20x_DAPI_TDP43_Nup98_NeuN-6_Maximum intensity projection.tif
- Figure 1/1I/RT-PCR Synj2bp.jpg
- Figure 1/1I/RT-PCR Tecpr1 uncropped.tif
- Figure 1/1I/RT-PCR Tecpr1.jpg
- Figure 1/1I/RT-PCR uncropped Synj2bp CE.tif
- Figure 1/1J/
- Figure 1/1J/1J.txt
- Figure 1/1J/230420_13moG2het_AW222-1-1_20x_DAPI_TDP43_Nup98_NeuN-6_Maximum intensity projection.tif
- Figure 1/1K/
- Figure 1/1K/._1J.txt
- Figure 1/1K/1K.txt
- Figure 1/1K/230421_13moG2cKO_AW249-2-2_20x_DAPI_TDP43_Nup98_NeuN-2_Maximum intensity projection.tif
- Figure 1/1L/
- Figure 1/1L/._1K.xlsx
- Figure 1/1L/1L.xlsx
- Figure 1/1M/
- Figure 1/1M/._1L.xlsx
- Figure 1/1M/1M.xlsx
