# Supplementary material for: Physiological regulation of neuronal Wnt activity is essential for TDP-43 localization and function
Source: EMBO J. 2024 Jun 25;43(16):6. doi: 10.1038/s44318-024-00156-8 (PMC11329687; doi:10.1038/s44318-024-00156-8)
Supplement: Supplementary file 5 — Source data Fig. 1 [file 44318_2024_156_MOESM5_ESM.zip › Figure 1/1E/1E.xlsx]

## Sheet: Description
Quanfication of TDP-43+ NeuN+ cells from 19-month parietal cortex.
n=4 mice, values are average of >350 neurons per mouse
All values were normalized to WT average

## Sheet: Data
19-month TDP-43+ NeuN+ cells (%WT)
WT	Gde2KO
110.644	86.9661
102.892	70.2797
95.0675	55.588
91.3961	57.442
