# Supplementary material for: Physiological regulation of neuronal Wnt activity is essential for TDP-43 localization and function
Source: EMBO J. 2024 Jun 25;43(16):6. doi: 10.1038/s44318-024-00156-8 (PMC11329687; doi:10.1038/s44318-024-00156-8)
Supplement: Supplementary file 5 — Source data Fig. 1 [file 44318_2024_156_MOESM5_ESM.zip › Figure 1/1H/1H.xlsx]

## Sheet: Sheet1
RT-PCR	WT	Gde2KO
	1.09366	1.32817
	0.991944	1.40327
	0.870704	1.09309
	1.04369
	Upaired t-test, p = 0.0359. N = 4 WT, 3 Gde2ko
