# Supplementary material for: Physiological regulation of neuronal Wnt activity is essential for TDP-43 localization and function
Source: EMBO J. 2024 Jun 25;43(16):6. doi: 10.1038/s44318-024-00156-8 (PMC11329687; doi:10.1038/s44318-024-00156-8)
Supplement: Supplementary file 5 — Source data Fig. 1 [file 44318_2024_156_MOESM5_ESM.zip › Figure 1/1I/1I.txt]

Description: 
IHC of 13-month R26CreER:Gde2+/- cortex for TDP-43 and NeuN. 
Channel 1: DAPI
Channel 2: TDP-43
Channel 3: Nup98
Channel 4: NeuN
20x magnification
