# Supplementary material for: Physiological regulation of neuronal Wnt activity is essential for TDP-43 localization and function
Source: EMBO J. 2024 Jun 25;43(16):6. doi: 10.1038/s44318-024-00156-8 (PMC11329687; doi:10.1038/s44318-024-00156-8)
Supplement: Supplementary file 5 — Source data Fig. 1 [file 44318_2024_156_MOESM5_ESM.zip › Figure 1/1L/1L.xlsx]

## Sheet: Description
Quanfication of TDP-43+ NeuN+ cells from 13-month parietal cortex.
n=5 mice, values are average of >600 neurons per mouse
All values were normalized to WT average

## Sheet: Data
13-month TDP-43+ NeuN+ cells (%WT)
R26CreER;Gde2+/-	R26CreER;Gde2fl/-
102.021	92.8087
102.634	91.7069
99.6883	81.3355
100.799	74.167
94.858	94.2661
