# Supplementary material for: Physiological regulation of neuronal Wnt activity is essential for TDP-43 localization and function
Source: EMBO J. 2024 Jun 25;43(16):6. doi: 10.1038/s44318-024-00156-8 (PMC11329687; doi:10.1038/s44318-024-00156-8)
Supplement: Supplementary file 5 — Source data Fig. 1 [file 44318_2024_156_MOESM5_ESM.zip › Figure 1/1M/1M.xlsx]

## Sheet: Description
13-month TDP-43+ cells per 40x field of view
n=5, values are an average of >400 cells per mouse
All values were normalized to WT average

## Sheet: Data
13-month TDP-43+ cells (%WT)
WT	Gde2KO
108.293	60.3914
108.936	86.7886
95.6735	92.4543
93.742	84.2132
93.3556	55.112
