# Supplementary material for: Physiological regulation of neuronal Wnt activity is essential for TDP-43 localization and function
Source: EMBO J. 2024 Jun 25;43(16):6. doi: 10.1038/s44318-024-00156-8 (PMC11329687; doi:10.1038/s44318-024-00156-8)
Supplement: Supplementary file 6 — Source data Fig. 2 [file 44318_2024_156_MOESM6_ESM.zip]

Archive with 84 entries (64 files):
- Figure 2/2A/
- Figure 2/2A/._2A.txt
- Figure 2/2A/210604_4moGde2WT_SS019-3-5_(par2-1)_20x_DAPI_TDP43_NeuN_Maximum intensity projection.tif
- Figure 2/2A/2A.txt
- Figure 2/2B/
- Figure 2/2B/._2B.txt
- Figure 2/2B/210604_4moGde2KO_SS028-2-1_(par2-4)_20x_DAPI_TDP43_NeuN_Maximum intensity projection.tif
- Figure 2/2B/2B.txt
- Figure 2/2C/
- Figure 2/2C/._2C.txt
- Figure 2/2C/201108_4moGde2WT_SS009-1-1(par1-2)_20x_DAPI_laminB_ran_NeuN.tif
- Figure 2/2C/2C.txt
- Figure 2/2D/
- Figure 2/2D/._201109_4moGde2KO_SS009-1-3(par1-6)_20x_DAPI_laminB_ran_NeuN.tif
- Figure 2/2D/._2D.txt
- Figure 2/2D/201109_4moGde2KO_SS009-1-3(par1-6)_20x_DAPI_laminB_ran_NeuN.tif
- Figure 2/2D/2D.txt
- Figure 2/2E/
- Figure 2/2E/._2E.txt
- Figure 2/2E/2E.txt
- Figure 2/2E/crop1-220810_4mo-AAVstdtp28_WT_AW304-4-3_40x_stdt_NeuN-2.tif
- Figure 2/2F/
- Figure 2/2F/._2F.txt
- Figure 2/2F/2F.txt
- Figure 2/2F/crop2-220810_4mo-AAVstdtp28_WT_AW304-4-3_40x_stdt_NeuN.tif
- Figure 2/2G/
- Figure 2/2G/._2G.txt
- Figure 2/2G/2G.txt
- Figure 2/2G/crop1-220812_4mo-AAVstdtp28_KO_NZ176-2-17_40x_stdt_NeuN-6.tif
- Figure 2/2H/
- Figure 2/2H/._2H.txt
- Figure 2/2H/2H.txt
- Figure 2/2H/crop2-220810_4mo-AAVstdtp28_KO_AW304-4-2_40x_stdt_NeuN-3.tif
- Figure 2/2I/
- Figure 2/2I/._2I.txt
- Figure 2/2I/2I.txt
- Figure 2/2I/SS019-3-5_Gde2WT.tif
- Figure 2/2J/
- Figure 2/2J/._2J.txt
- Figure 2/2J/2J.txt
- Figure 2/2J/SS009-1-5_Gde2KO.tif
- Figure 2/2K/
- Figure 2/2K/._2K.xlsx
- Figure 2/2K/2K.xlsx
- Figure 2/2L/
- Figure 2/2L/._2L.xlsx
- Figure 2/2L/2L.xlsx
- Figure 2/2M/
- Figure 2/2M/._2M.xlsx
- Figure 2/2M/2M.xlsx
- Figure 2/2N/
- Figure 2/2N/._2N.xlsx
- Figure 2/2N/2N.xlsx
- Figure 2/2O/
- Figure 2/2O/._2O.xlsx
- Figure 2/2O/2O.xlsx
- Figure 2/2P/
- Figure 2/2P/actin-gray crop.jpg
- Figure 2/2P/actin-gray.jpg
- Figure 2/2P/actin-inverted.jpg
- Figure 2/2P/nup98+actin-white.jpg
- Figure 2/2P/nup98-gray crop.jpg
- Figure 2/2P/nup98-gray.jpg
- Figure 2/2P/nup98-inverted.jpg
- Figure 2/2Q/
- Figure 2/2Q/._2Q.xlsx
- Figure 2/2Q/2Q.xlsx
- Figure 2/2R/
- Figure 2/2R/._2R.xlsx
- Figure 2/2R/2R.xlsx
- Figure 2/2S/
- Figure 2/2S/._2S.xlsx
- Figure 2/2S/2S.xlsx
- Figure 2/2T/
- Figure 2/2T/._2T.txt
- Figure 2/2T/2T.txt
- Figure 2/2T/cropS1 113612 D1_015_16.tif
- Figure 2/2T/cropS4 113612 G1_008_16.tif
- Figure 2/2T/NPC1-S2 113612 E1_004_16.tif
- Figure 2/2T/NPC1-S4-11362-G3_013.tif
- Figure 2/2T/NPC2-S1 11362 D3_075_16.tif
- Figure 2/2T/NPC2-S3 113612 F1_030_16.tif
- Figure 2/2T/NPC3-S1 113612 D1_007_16-1.tif
- Figure 2/2T/NPC3-S4-11362-G3_018.tif
