# Supplementary material for: Physiological regulation of neuronal Wnt activity is essential for TDP-43 localization and function
Source: EMBO J. 2024 Jun 25;43(16):6. doi: 10.1038/s44318-024-00156-8 (PMC11329687; doi:10.1038/s44318-024-00156-8)
Supplement: Supplementary file 6 — Source data Fig. 2 [file 44318_2024_156_MOESM6_ESM.zip › Figure 2/2A/2A.txt]

Description: 
IHC of 4-month WT cortex for TDP-43 and NeuN. 
Channel 1: TDP-43
Channel 2: NeuN
Channel 3: DAPI
20x magnification
