# Supplementary material for: Physiological regulation of neuronal Wnt activity is essential for TDP-43 localization and function
Source: EMBO J. 2024 Jun 25;43(16):6. doi: 10.1038/s44318-024-00156-8 (PMC11329687; doi:10.1038/s44318-024-00156-8)
Supplement: Supplementary file 6 — Source data Fig. 2 [file 44318_2024_156_MOESM6_ESM.zip › Figure 2/2K/2K.xlsx]

## Sheet: Description
Quanfication of TDP-43+ NeuN+ cells from 4-month parietal cortex.
n=5 mice, values are average of >250 neurons per mouse
All values were normalized to WT average

## Sheet: Data
4-month TDP-43+ NeuN+ cells (%WT)
WT	Gde2KO
99.8127	91.9941
101.949	101.473
98.2385	83.2481
100.318	102.994
99.6817	90.3332
