# Supplementary material for: Physiological regulation of neuronal Wnt activity is essential for TDP-43 localization and function
Source: EMBO J. 2024 Jun 25;43(16):6. doi: 10.1038/s44318-024-00156-8 (PMC11329687; doi:10.1038/s44318-024-00156-8)
Supplement: Supplementary file 6 — Source data Fig. 2 [file 44318_2024_156_MOESM6_ESM.zip › Figure 2/2M/2M.xlsx]

## Sheet: Description
Quanfication of Ran N/C ratio in neurons from 4-month parietal cortex.
n=6 mice, values are average of >150 neurons per mouse
All values were normalized to WT average

## Sheet: Data
4-month Ran N/C ratio
WT	Gde2KO
1.05981	0.7132
0.951723	0.825586
0.988468	0.934258
0.939401	0.913077
1.03268	0.680902
1.02792	0.948713
