# Supplementary material for: Physiological regulation of neuronal Wnt activity is essential for TDP-43 localization and function
Source: EMBO J. 2024 Jun 25;43(16):6. doi: 10.1038/s44318-024-00156-8 (PMC11329687; doi:10.1038/s44318-024-00156-8)
Supplement: Supplementary file 6 — Source data Fig. 2 [file 44318_2024_156_MOESM6_ESM.zip › Figure 2/2N/2N.xlsx]

## Sheet: Description
Quanfication of shuttle tdtomato N/C ratio in neurons from 4-month parietal cortex.
n=4 mice, 118-129 neurons per genotype
Individual data points represent average shuttle tdtomato N/C value for an individual cell

## Sheet: Data
4-month shuttle tdtomato N/C ratio
WT	Gde2KO
2.79598	2.80918
2.94498	1.54255
2.545	1.78344
3.56159	1.91299
2.79108	1.76898
1.65206	2.55615
3.76923	1.43355
1.87644	1.22149
2.01088	1.33409
2.00982	1.71031
1.06032	2.02544
1.65586	0.97037
2.23582	0.972877
3.09608	1.42424
2.26969	1.98883
1.52249	1.15968
1.96587	1.41966
1.63952	1.59402
2.0941	1.99786
1.73081	1.7746
1.55796	2.22998
1.84827	2.05664
1.4142	1.72196
1.34663	1.67749
1.7273	1.24225
1.70317	1.4229
1.17076	1.35351
1.82556	1.83322
1.83202	1.94722
2.34043	1.98475
1.48255	1.22385
1.70421	1.60312
1.72633	1.46164
1.49957	1.47691
3.45129	1.23095
2.76747	1.13863
1.62111	1.94876
1.29321	2.46744
1.53487	1.95256
2.75558	1.20037
3.14082	2.1116
1.53838	1.7148
1.58198	2.04196
1.94495	1.03843
1.33457	2.32709
5.86358	2.12311
3.43453	1.91223
2.52623	2.35396
5.12452	2.05722
6.35292	2.60054
4.66186	1.46942
3.97965	1.59742
2.05046	0.920043
3.47775	1.35355
2.19753	2.12961
1.84319	1.3517
5.0201	1.5578
2.36816	1.82378
1.71395	2.24871
1.23236	2.13004
2.15946	3.56333
7.15922	1.76921
5.51998	2.5018
3.7532	4.31214
6.93912	1.58154
3.4432	3.40646
1.52427	3.21872
2.36474	4.77534
1.70042	3.04937
1.65931	2.95824
1.67134	2.54421
1.1387	3.73103
1.50965	1.93984
1.92663	2.06938
6.70125	1.67668
2.21752	1.86821
2.02263	2.2302
2.11332	2.49754
2.18582	2.2333
1.68129	1.94428
2.29188	1.50683
2.5526	5.15372
2.23826	1.60123
1.69688	1.84969
4.48689	1.3034
1.75943	1.99242
1.54165	2.29432
3.00169	1.91556
4.85417	1.91885
4.72181	1.3778
2.62199	1.57506
2.32076	1.71193
1.52828	1.03172
1.46967	1.11222
1.1648	1.28371
1.77331	1.86623
1.85473	1.68432
1.39959	1.22494
2.70022	1.59225
2.13686	1.74266
1.85614	1.39751
3.95314	1.39122
6.57523	1.10638
3.77819	1.94492
8.19417	1.58001
1.70442	1.63656
3.70088	0.808561
6.42611	1.73784
3.98649	2.46755
3.49773	1.32633
1.96071	2.94786
2.30835	1.63493
1.83769	1.65857
6.34957	1.8456
3.78133	1.5331
1.78703	1.47215
2.18611	1.42916
4.46006	1.74047
	1.52332
	2.27602
	1.9885
	2.02679
	2.68757
	2.11029
	1.70741
	4.33166
	5.0845
	2.16911
	2.72831
