# Supplementary material for: Physiological regulation of neuronal Wnt activity is essential for TDP-43 localization and function
Source: EMBO J. 2024 Jun 25;43(16):6. doi: 10.1038/s44318-024-00156-8 (PMC11329687; doi:10.1038/s44318-024-00156-8)
Supplement: Supplementary file 6 — Source data Fig. 2 [file 44318_2024_156_MOESM6_ESM.zip › Figure 2/2O/2O.xlsx]

## Sheet: Description
Quanfication of %NeuN+ cells with Nup98 puncta in 4-month parietal cortex.
n=6 mice, >400 neurons per mouse
All values were normalized to WT average

## Sheet: Data
%NeuN+ cells with Nup98 puncta (%WT) in 4-month cortex
WT	Gde2KO
111.861	182.723
146.681	203.611
101.413	102.731
90.1443	105.663
84.4928	241.356
65.4074	129.079
