# Supplementary material for: Physiological regulation of neuronal Wnt activity is essential for TDP-43 localization and function
Source: EMBO J. 2024 Jun 25;43(16):6. doi: 10.1038/s44318-024-00156-8 (PMC11329687; doi:10.1038/s44318-024-00156-8)
Supplement: Supplementary file 6 — Source data Fig. 2 [file 44318_2024_156_MOESM6_ESM.zip › Figure 2/2Q/2Q.xlsx]

## Sheet: Description
Quantification of Nup98 intensity normalized to actin from western blot of 4-month cortical lysates
n=6 mice (cortical lysates)
Values normalized to the WT average

## Sheet: Data
Nup98/Actin
WT	Gde2KO
1.04048	0.801509
1.13206	0.708696
1.1483	0.673001
0.916333	0.651383
0.859426	0.583987
0.903403	0.662185
