# Supplementary material for: Physiological regulation of neuronal Wnt activity is essential for TDP-43 localization and function
Source: EMBO J. 2024 Jun 25;43(16):6. doi: 10.1038/s44318-024-00156-8 (PMC11329687; doi:10.1038/s44318-024-00156-8)
Supplement: Supplementary file 6 — Source data Fig. 2 [file 44318_2024_156_MOESM6_ESM.zip › Figure 2/2R/2R.xlsx]

## Sheet: Description
Quantification of NPC width (nm) from TEM micrographs of cortical neurons from 4-month old mice
n=3 mice, 29-33 cells per genotype
Individual values are the average NPC width (nm) of all identified NPCs in an individual cell

## Sheet: Data
Average NPC width (nm) from 4-month cortical neurons
WT	Gde2KO
73.2156	73.491
78.6489	68.6282
74.1074	68.3685
77.6535	64.3471
74.2672	62.8362
79.5766	65.679
74.531	65.4576
71.3247	66.2635
77.267	69.4707
72.7937	62.213
70.4094	65.1692
71.5624	70.9208
68.465	66.2856
72.5633	57.8533
65.3533	65.2511
77.6906	61.9722
70.9921	57.5386
71.2868	65.1882
70.7394	64.8391
74.8026	58.6432
73.8081	47.4332
65.5482	60.5394
62.0977	48.6213
66.4205	55.2049
74.1627	61.526
72.442	64.8976
68.2851	70.4094
71.926	62.5438
74.1857	73.2033
	69.0196
	67.4084
	62.2456
	63.8125
