# Supplementary material for: Physiological regulation of neuronal Wnt activity is essential for TDP-43 localization and function
Source: EMBO J. 2024 Jun 25;43(16):6. doi: 10.1038/s44318-024-00156-8 (PMC11329687; doi:10.1038/s44318-024-00156-8)
Supplement: Supplementary file 6 — Source data Fig. 2 [file 44318_2024_156_MOESM6_ESM.zip › Figure 2/2S/2S.xlsx]

## Sheet: description
Quantification of NPC width (nm) from individual NPCs from TEM micrographs of cortical neurons from 4-month old mice
n=3 mice, 29-33 cells, 292-426 NPCs/genotype
Individual values represent width in nm from individual NPCs

## Sheet: data
NPC (nm) individual values from 4-month cortical neurons
WT	Gde2KO
78.6255	74.2575
75.8449	72.7245
65.7641	59.9761
66.1354	76.0685
80.8961	69.84
72.6824	70.6543
87.307	72.2921
77.5751	70.7121
59.1535	64.8251
72.3251	69.7863
81.6997	70.8804
72.3251	59.4291
65.4373	62.8367
64.972	64.2715
70.2533	65.9448
80.453	65.4943
83.5331	69.2525
103.665	67.354
83.3705	48.7913
65.9291	62.755
60.8771	66.8722
78.9538	69.8986
73.4505	66.5207
83.5331	63.1609
76.9101	63.4835
86.3466	77.2591
79.9481	52.6502
75.6651	64.6939
70.2533	52.085
75.7327	48.8474
67.8878	66.5207
61.2344	57.5669
77.3466	70.7954
75.9258	85.9538
78.7253	80.0372
69.4885	50.0314
48.6312	58.132
59.6345	75.4266
87.8936	48.8474
81.8334	60.2863
86.6692	67.1164
84.3722	66.1354
82.1279	68.2632
79.6362	54.0099
63.5314	64.8515
72.9489	65.4472
85.1758	62.8367
84.5941	75.4217
77.4439	84.175
90.2171	71.6444
72.2921	66.6733
73.0421	68.2179
69.9324	64.8094
68.5017	55.9415
80.9505	63.4835
76.1939	73.0743
66.8722	64.8416
73.552	65.7583
75.8449	47.2533
78.4481	58.5982
80.5586	81.2616
71.4926	71.7203
83.6758	75.2773
76.7104	60.0669
69.4489	84.9472
68.288	65.0297
70.7888	62.0792
77.0157	74.623
75.9481	67.4151
71.0768	56.1114
84.1626	73.5207
79.0058	79.8458
82.4959	79.3458
84.7954	66.4175
74.623	83.3944
79.5892	60.7203
73.5207	80.656
83.2476	61.1453
70.4464	57.8499
96.0083	36.7971
70.2047	62.0297
55.0768	65.4943
71.4349	47.8334
70.9761	59.8738
78.967	62.901
83.2517	70.9761
67.8878	81.2616
71.5207	74.6461
83.0058	54.6923
82.5124	71
79.9481	56.2575
78.0479	60.8606
76.0685	70.2047
76.0017	81.7121
66.6477	65.3953
94.6832	56.0083
76.1271	54.6114
83.3499	64.0652
67.7377	60.5916
78.274	64.0652
78.4043	46.9794
72.5793	39.302
78.387	67.4151
71.5355	56.033
71.5925	55.4712
73.585	83.7575
76.203	67.8977
80.8581	68.7748
72.8507	53.7319
80.2063	64.7839
73.1164	53.4464
74.4819	67.4472
76.2698	58.8994
73.1354	77.6675
74.0966	62.6197
56.1849	59.1593
70.2599	54.9283
75.8449	76.0685
62.0182	65.717
76.1939	67.5611
74.991	62.0075
62.8367	55.9233
63.505	75.9258
81.5124	66.1964
78.4481	69.3268
55.3787	75.123
70.8854	50.9687
86.8499	68.1708
49.868	67.8424
76.0017	76.1939
81.1651	66.0891
78.5562	74.6279
80.6428	61.3284
69.9035	77.4439
71.6444	79.9307
55.2863	72.2921
50.3367	73.8895
63.7236	70.4951
86.4728	75.7104
65.2806	70.0207
86.8185	58.3012
69.9324	71.2443
66.6733	71.8911
73.1725	67.5256
68.6362	57.7558
59.6857	65.3433
53.6873	56.3235
77.2591	63.5363
65.1865	62.3251
63.2789	63.6972
54.6551	71.4926
76.5553	82.7434
69.6255	69.6403
66.6684	65.9448
72.5413	67.8375
72.1279	71.4019
61.3284	68.1585
87.1081	62.7278
74.2484	60.2253
66.0528	59.6122
80.7443	74.7146
67.1568	69.3119
81.5661	65.717
63.4514	53.6304
82.3969	57.472
61.5776	56.057
59.274	82.6486
71.4019	55.6733
68.4819	60.5413
78.2137	62.0182
78.8804	42.2088
75.3177	58.3185
73.5207	51.321
80.5883	94.694
84.0207	62.755
75.3045	71.8771
70.1321	45.7459
63.6172	66.0066
69.5669	62.6741
43.7608	64.1073
77.2327	80.1692
74.3218	70.0495
46.2046	72.3301
74.6098	61.6609
64.3037	67.8375
79.4225	62.7278
68.3226	64.6783
65.2443	60.2253
63.1502	67.3391
63.7616	70.8276
58.8994	72.7055
68.6609	59.5207
60.9555	95.3392
52.0916	73.4877
73.7979	66.4382
64.7624	68.123
76.8565	73.4373
68.4868	62.755
78.2434	72.6073
86.9316	64.6939
78.4217	75.0826
75.123	80.0454
86.1329	50.6551
70.4951	62.8367
90.0248	67.9679
81.1271	70.1321
76.2698	60.118
54.2863	61.755
61.4398	73.1024
67.5207	89.4448
82.0784	58.0264
84.0859	59.0495
52.7665	70.6395
60.3218	54.854
73.0281	60.2368
79.0058	66.3821
63.4456	50.5124
71.42	59.0669
74.6098	66.7962
64.6783	83.0512
74.9142	63.7401
78.3829	57.7855
76.9497	70.6156
51.354	56.4018
63.2789	61.3235
70.9233	53.2294
86.2872	63.1659
46.5858	62.1172
89.2806	60.5182
76.4439	69.4489
56.1601	57.6494
71.8581	54.2863
54.9844	67.7822
65.6964	80.3218
76.7368	43.6667
67.9283	42.9126
68.2179	58.354
66.0479	60.7938
75.3317	66.8367
70.4464	68.123
69.0809	66.5462
85.8441	63.5957
72.9489	54.0537
74.6461	63.1065
75.4448	53.703
77.5974	54.2616
73.5991	57.4604
80.5421	72.4802
74.1659	64.3565
79.2253	78.8119
76.0553	53.3185
83.7608	62.0792
71.7632	47.491
93.1906	57.175
71.0768	68.4621
70.986	64.2558
82.5124	71.1873
76.6436	63.6172
78.0867	48.5141
77.8903	58.604
86.1766	45.9687
62.123	57.0322
58.132	58.6741
64.3614	57.9439
59.7542	42.5941
64.9934	59.4802
81.9827	60.3218
75.9118	70.0545
75.1502	57.9027
77.4043	60.1461
85.1873	81.4621
70.7888	59.8457
65.2443	61.4118
73.8392	55.8746
81.3656	48.2863
65.1139	38.788
62.7121	49.0215
80.1007	53.637
69.5471	72.7756
65.1865	69.4052
72.5793	62.123
80.656	61.9415
80.7822	52.7665
63.2467	44.2244
78.7335	70.6395
53.6304	52.5083
59.0495	50.8746
69.4349	65.3119
69.1939	66.0528
56.5223	25.8424
67.2781	46.4546
56.9728	50.788
71.3969
58.3185
59.4802
75.2591
60.9555
73.0421
65.4472
61.8375
66.1354
53.5792
71.5355
67.722
67.3391
81.7872
64.972
41.7542
65.7583
71.6873
67.9778
72.6915
73.4373
66.0116
78.5388
76.0017
66.3771
79.8458
74.6098
66.0066
74.175
80.1733
55.9415
76.1626
67.6469
73.1024
83.5331
67.2781
72.4951
85.0834
88.9448
72.3821
70.7938
78.491
84.142
68.6758
71.953
67.7822
74.2071
64.1766
70.1081
59.2451
65.0561
74.4679
62.6469
78.3177
68.1585
61.854
65.4373
75.1502
79.6535
51.3012
64.5726
76.7723
42.6898
69.2674
62.755
67.7377
71.2632
52.8053
68.5611
69.3119
84.4167
77.9126
81.0471
79.0446
61.1065
76.7368
75.1956
69.0809
71
73.1164
48.7913
64.1873
73.6684
67.7022
65.2286
71.2872
60.2822
74.7146
80.5883
83.5289
71.7872
72.6824
74.3309
66.6684
81.3994
86.3342
68.1832
70.7888
64.8094
70.4951
76.3812
73.4324
65.8053
76.9811
61.3895
71.2492
77.8383
69.1543
65.8515
70.1321
74.9373
78.109
57.2822
79.2938
66.0116
67.3391
89.1131
91.4654
61.991
73.4745
72.3301
74.2806
77.8383
68.9093
75.4448
67.9027
84.8672
71.5925
80.6048
67.1725
63.1659
56.9307
84.7385
73.5207
