# Supplementary material for: Physiological regulation of neuronal Wnt activity is essential for TDP-43 localization and function
Source: EMBO J. 2024 Jun 25;43(16):6. doi: 10.1038/s44318-024-00156-8 (PMC11329687; doi:10.1038/s44318-024-00156-8)
Supplement: Supplementary file 6 — Source data Fig. 2 [file 44318_2024_156_MOESM6_ESM.zip › Figure 2/2T/2T.txt]

Description: 
TEM micrographs of nuclear envelope and NPCs from cortical neurons from 4-month-old WT and Gde2KO mice
S1= Gde2KO
S2= Gde2KO
S3= WT
S4= WT
Magnification: 80,000x
