# Supplementary material for: Physiological regulation of neuronal Wnt activity is essential for TDP-43 localization and function
Source: EMBO J. 2024 Jun 25;43(16):6. doi: 10.1038/s44318-024-00156-8 (PMC11329687; doi:10.1038/s44318-024-00156-8)
Supplement: Supplementary file 7 — Source data Fig. 3 [file 44318_2024_156_MOESM7_ESM.zip]

Archive with 34 entries (28 files):
- Figure 3/3A-b''/
- Figure 3/3A-b''/20210125_Gde2WTWnt_4mon_NS158-A-2_latemotor2_DAPI_myc_ALDH1L1_NeuN_20x_1_2_Maximum intensity projection.tif
- Figure 3/3A-b''/20210217_Gde2KOWnt_4mon_AW138-3-1_parietal1_DAPI_myc_ALDH1L1_NeuN_20x_1_1_Maximum intensity projection.tif
- Figure 3/3A-b''/3a'.jpg
- Figure 3/3A-b''/3a''.jpg
- Figure 3/3A-b''/3A.jpg
- Figure 3/3A-b''/3b'.jpg
- Figure 3/3A-b''/3b''.jpg
- Figure 3/3A-b''/3B.jpg
- Figure 3/3A-b''/README.txt
- Figure 3/3A-b''/zoom_20210125_Gde2WTWnt_4mon_NS158-A-2_latemotor2_DAPI_myc_ALDH1L1_NeuN_20x_1_2_Maximum intensity projection-1.tif
- Figure 3/3A-b''/zoom_20210217_Gde2KOWnt_4mon_AW138-3-1_parietal1_DAPI_myc_ALDH1L1_NeuN_20x_1_1_Maximum intensity projection-1.tif
- Figure 3/3C/
- Figure 3/3C/3C.xlsx
- Figure 3/3D/
- Figure 3/3D/alpha-tubulin crop.jpg
- Figure 3/3D/beta-catenin crop.jpg
- Figure 3/3D/README.txt
- Figure 3/3D/western alpha-tubulin.JPG
- Figure 3/3D/western beta-catenin.JPG
- Figure 3/3E/
- Figure 3/3E/3E.xlsx
- Figure 3/3F-K/
- Figure 3/3F-K/3F.jpg
- Figure 3/3F-K/3F-H.tif
- Figure 3/3F-K/3G.jpg
- Figure 3/3F-K/3H.jpg
- Figure 3/3F-K/3I.jpg
- Figure 3/3F-K/3I-K.tif
- Figure 3/3F-K/3J.jpg
- Figure 3/3F-K/3K.jpg
- Figure 3/3F-K/README.txt
- Figure 3/3L/
- Figure 3/3L/3L.xlsx
