# Supplementary material for: Physiological regulation of neuronal Wnt activity is essential for TDP-43 localization and function
Source: EMBO J. 2024 Jun 25;43(16):6. doi: 10.1038/s44318-024-00156-8 (PMC11329687; doi:10.1038/s44318-024-00156-8)
Supplement: Supplementary file 7 — Source data Fig. 3 [file 44318_2024_156_MOESM7_ESM.zip › Figure 3/3A-b''/README.txt]

Immunostaining oF 4-month WT and Gde2KO Wnt reporter mouse cortices. Tiff images contain channels stained for MYC (Ch1-T1), ALDH1L1 (ch2-T1), DAPI (ch1-T2) and NeuN (ch2-T2) at 20x. Jpg images are exported and presented in figure.
