# Supplementary material for: Physiological regulation of neuronal Wnt activity is essential for TDP-43 localization and function
Source: EMBO J. 2024 Jun 25;43(16):6. doi: 10.1038/s44318-024-00156-8 (PMC11329687; doi:10.1038/s44318-024-00156-8)
Supplement: Supplementary file 7 — Source data Fig. 3 [file 44318_2024_156_MOESM7_ESM.zip › Figure 3/3C/3C.xlsx]

## Sheet: Sheet1
%Myc+ NeuN+	WT	KO
	19.7015	35.2891
	24.2823	49.1729
	28.1796	83.1028
	12.7044	53.6321
	13.9296	34.6835
	24.019	46.6083
	Percentage of NeuN+ cells that are MYC+. N=6 animals per genotype, >600 cells per animal quantified
	Unpaired t-test, p = 0.0029
