# Supplementary material for: Physiological regulation of neuronal Wnt activity is essential for TDP-43 localization and function
Source: EMBO J. 2024 Jun 25;43(16):6. doi: 10.1038/s44318-024-00156-8 (PMC11329687; doi:10.1038/s44318-024-00156-8)
Supplement: Supplementary file 7 — Source data Fig. 3 [file 44318_2024_156_MOESM7_ESM.zip › Figure 3/3E/3E.xlsx]

## Sheet: Sheet1
beta-catenin level in primary neuronal cultures, normalized to WT	WT	Gde2KO
	1	1.27792
	1	1.44646
	1	1.52572
	1	1.64043
	1	1.0824
	1	1.04803
	One sample t and Wilcoxon test. N = 6 independent cultures.
	p = 0.0189
