# Supplementary material for: Physiological regulation of neuronal Wnt activity is essential for TDP-43 localization and function
Source: EMBO J. 2024 Jun 25;43(16):6. doi: 10.1038/s44318-024-00156-8 (PMC11329687; doi:10.1038/s44318-024-00156-8)
Supplement: Supplementary file 7 — Source data Fig. 3 [file 44318_2024_156_MOESM7_ESM.zip › Figure 3/3F-K/README.txt]

Immunostaining of 4mo WT and Gde2KO Wnt reporter animals for DAPI (ch1-T1), MYC (ch1-T2), TDP-43 (ch2-T3), and NeuN (ch2-T4) imaged at 20x. Jpg images shown in figure are cropped from tiff images.
