# Supplementary material for: Physiological regulation of neuronal Wnt activity is essential for TDP-43 localization and function
Source: EMBO J. 2024 Jun 25;43(16):6. doi: 10.1038/s44318-024-00156-8 (PMC11329687; doi:10.1038/s44318-024-00156-8)
Supplement: Supplementary file 7 — Source data Fig. 3 [file 44318_2024_156_MOESM7_ESM.zip › Figure 3/3L/3L.xlsx]

## Sheet: Sheet1
TDP43 NC ratio	WT myc-	Gde2KO myc-	Gde2KO myc+
	5.28689	5.05081	2.56899
	4.9141	4.04858	1.67764
	3.89838	3.61768	1.39046
	4.43372	4.05602	1.94528
	5.78184	5.98573	2.88717
	4.2401	3.29517	2.51412
	Ordinary one-way ANOVA with Turkey's multiple comparison test, with a single pooled variance. N = 6 aminals per genotype, >60 cells per condition.
	WT myc- vs. Gde2KO myc-: p = 0.6338
	WT myc- vs. Gde2KO myc+: p = 0.0001
	Gde2KO myc- vs. Gde2KO myc+: p = 0.0006
