# Supplementary material for: Physiological regulation of neuronal Wnt activity is essential for TDP-43 localization and function
Source: EMBO J. 2024 Jun 25;43(16):6. doi: 10.1038/s44318-024-00156-8 (PMC11329687; doi:10.1038/s44318-024-00156-8)
Supplement: Supplementary file 8 — Source data Fig. 4 [file 44318_2024_156_MOESM8_ESM.zip]

Archive with 58 entries (44 files):
- Figure 4/4A-D/
- Figure 4/4A-D/4A.jpg
- Figure 4/4A-D/4A-B.tif
- Figure 4/4A-D/4B.jpg
- Figure 4/4A-D/4C.jpg
- Figure 4/4A-D/4C-D.tif
- Figure 4/4A-D/4D.jpg
- Figure 4/4A-D/README.txt
- Figure 4/4E-H/
- Figure 4/4E-H/4E.jpg
- Figure 4/4E-H/4E-F.tif
- Figure 4/4E-H/4F.jpg
- Figure 4/4E-H/4G.jpg
- Figure 4/4E-H/4G-H.tif
- Figure 4/4E-H/4H.jpg
- Figure 4/4E-H/README.txt
- Figure 4/4I-L/
- Figure 4/4I-L/4I.jpg
- Figure 4/4I-L/4I-J.tif
- Figure 4/4I-L/4J.jpg
- Figure 4/4I-L/4K.jpg
- Figure 4/4I-L/4K-L.tif
- Figure 4/4I-L/4L.jpg
- Figure 4/4I-L/README.txt
- Figure 4/4M/
- Figure 4/4M/4M.xlsx
- Figure 4/4N/
- Figure 4/4N/4N.xlsx
- Figure 4/4O/
- Figure 4/4O/4O.xlsx
- Figure 4/4P/
- Figure 4/4P/4P.xlsx
- Figure 4/4Q-R/
- Figure 4/4Q-R/4Q.jpg
- Figure 4/4Q-R/4Q.tif
- Figure 4/4Q-R/4R.jpg
- Figure 4/4Q-R/4R.tif
- Figure 4/4Q-R/README.txt
- Figure 4/4S/
- Figure 4/4S/4S.xlsx
- Figure 4/4T/
- Figure 4/4T/4T.xlsx
- Figure 4/4U-V/
- Figure 4/4U-V/4U.jpg
- Figure 4/4U-V/4U.tif
- Figure 4/4U-V/4V.jpg
- Figure 4/4U-V/4V.tif
- Figure 4/4U-V/README.txt
- Figure 4/4W-X/
- Figure 4/4W-X/4W.jpg
- Figure 4/4W-X/4W.tif
- Figure 4/4W-X/4X.jpg
- Figure 4/4W-X/4X.tif
- Figure 4/4W-X/README.txt
- Figure 4/4Y/
- Figure 4/4Y/4Y.xlsx
- Figure 4/4Z/
- Figure 4/4Z/4Z.xlsx
