# Supplementary material for: Physiological regulation of neuronal Wnt activity is essential for TDP-43 localization and function
Source: EMBO J. 2024 Jun 25;43(16):6. doi: 10.1038/s44318-024-00156-8 (PMC11329687; doi:10.1038/s44318-024-00156-8)
Supplement: Supplementary file 8 — Source data Fig. 4 [file 44318_2024_156_MOESM8_ESM.zip › Figure 4/4E-H/README.txt]

Immunostaining of AAV GFP or AAV GFP/Cre injected Ctnnb lox mouse cortices 2 weeks post injection for DAPI (ch1-T2), GFP (ch1-T2), NeuN (ch2-T3), and Nup98 (Ch2-T4) imaged at 40x. Jpg images are exported from Tiff images and presented in figure.
