# Supplementary material for: Physiological regulation of neuronal Wnt activity is essential for TDP-43 localization and function
Source: EMBO J. 2024 Jun 25;43(16):6. doi: 10.1038/s44318-024-00156-8 (PMC11329687; doi:10.1038/s44318-024-00156-8)
Supplement: Supplementary file 8 — Source data Fig. 4 [file 44318_2024_156_MOESM8_ESM.zip › Figure 4/4N/4N.xlsx]

## Sheet: Sheet1
Nup98 C/NE ratio in AAV transduced animals by cell	GFP	Cre
	0.0717852	0.303177
Welch's t-test, p=2.51465130743752E-21	0.158642	0.351639
	0.37505	0.394054
N = 3 animals per conditions, >25 cells per animal. n = 83 GFP, 91 Cre	0.301629	0.292046
	0.170815	0.41712
	0.146052	0.181504
	0.151486	0.113258
	0.200869	0.411204
	0.136746	0.447653
	0.128918	0.355979
	0.169152	0.285888
	0.166712	0.204133
	0.207922	0.354824
	0.222215	0.30855
	0.169733	0.20216
	0.275332	0.267625
	0.175425	0.207696
	0.171998	0.305371
	0.217034	0.374317
	0.110247	0.144766
	0.194104	0.320194
	0.147095	0.420457
	0.237869	0.561117
	0.180721	0.323162
	0.154092	0.413309
	0.119529	0.235757
	0.191826	0.320137
	0.0828724	0.125224
		0.25934
	0.238495	0.474234
	0.20521
	0.12742	0.223961
	0.192829	0.397675
	0.250892	0.281669
	0.191655	0.241913
	0.19978	0.151733
	0.0838754	0.25055
	0.110381	0.333258
	0.135159	0.372823
	0.210852	0.369035
	0.168787	0.249488
	0.219374	0.346838
	0.133141	0.221788
	0.0755182	0.181342
	0.253077	0.282912
	0.180537	0.249297
	0.171312	0.25082
	0.190179	0.210594
	0.206416	0.352871
	0.240492	0.506192
	0.211927	0.414526
	0.159554	0.331013
	0.182176	0.261357
	0.157469	0.289179
	0.207857	0.231101
	0.246314	0.294266
		0.303179
	0.105268	0.256362
	0.220815	0.335682
	0.0809868	0.242375
	0.224036	0.293973
	0.208626	0.282682
	0.0549885
	0.182411	0.350548
	0.134472	0.269669
	0.110072	0.272303
	0.238782	0.607343
	0.242353	0.33303
	0.0987795	0.231038
	0.144592	0.422076
	0.203402	0.194248
	0.188785	0.290388
	0.0886464	0.227683
	0.14349	0.336455
	0.222011	0.578919
	0.167203	0.185852
	0.227626	0.273486
	0.161285	0.245007
	0.138276	0.219296
	0.199703	0.215982
	0.25556	0.314575
	0.148539	0.277011
	0.0690144	0.268222
	0.103146	0.319086
	0.100532	0.2176
		0.32292
		0.28594
		0.500255
		0.289811
		0.400154
		0.47632
		0.269903
		0.339181
