# Supplementary material for: Physiological regulation of neuronal Wnt activity is essential for TDP-43 localization and function
Source: EMBO J. 2024 Jun 25;43(16):6. doi: 10.1038/s44318-024-00156-8 (PMC11329687; doi:10.1038/s44318-024-00156-8)
Supplement: Supplementary file 8 — Source data Fig. 4 [file 44318_2024_156_MOESM8_ESM.zip › Figure 4/4P/4P.xlsx]

## Sheet: Sheet1
TDP-43 nuclear fluorescence intensity in AAV transduced animals by cell	GFP	Cre
	149.84	140.64
Welch's t-test, p= 8.46719123210679E-06	123.107	102.507
	183.92	81.84
N = 3 animals per conditions, ≧30 cells per animal. n = 91 GFP, 94 Cre	173.187	81.2
	165.773	65.68
	99.96	103.36
	100.96	97.8667
	83.12	83.7467
	93.5333	89.8667
	79.76	94.4947
	104	89.0003
	162.323	94.3857
	112.88	78.729
	112.302	58.9063
	149.239	62.594
	60.8227	133.292
	115.016	104.526
	116.573	97.203
	88.0157	77.74
	107.927	98.9843
	134.474	95.302
	105.136	117.323
	118	95.7607
	109.058	70.5367
	117.057	60.6043
	125.214	66.729
	93.646	88.1093
	128.38	78.104
	122.911	87.2397
	127.958	114.302
	128.156	111.339
	158.156	104.359
	128.281	149.198
	125.151	136.578
	168.25	93.547
	162.672	109.682
	146.146	161.193
	89.1927	201.135
	68.005	172.11
	161.547	126.057
	173.849	76.052
	158.239	65.344
	148.672	109.667
	128.938	71.2553
	139.24	60.922
	116.781	104.063
	82.0157	87.3337
	126.599	99.255
	92.828	136.234
	114.365	98.6147
	154.094	126.844
	103.646	127.802
	188.563	118.969
	187.25	134.63
	171.995	100.24
	161.541	111.25
	216.557	129.635
	169.208	111.229
	132.646	104.979
	157.479	105.25
	125.891	146.26
	108.213	164.438
	121.474	113.844
	103.083	122.172
	160.5	115.615
	97.8957	118.615
	151.37	203.287
	148.865	179.568
	162.687	188.885
	207.812	192.703
	217.974	158.839
	223.114	155.859
	229.401	159.703
	144.261	157.901
	154.588	135.75
	147.891	138.479
	143.047	185
	112.547	153.083
	163.026	185.813
	177.26	134.735
	182.583	137.271
	198.328	125.933
	144.599	138.776
	162.14	157.37
	198.953	126.693
	190.177	114.755
	148.943	98.198
	209.354	132.312
	194.896	96.2187
	151.088	124.354
	189.031	106.219
		111.515
		164.573
		134.401
