# Supplementary material for: Physiological regulation of neuronal Wnt activity is essential for TDP-43 localization and function
Source: EMBO J. 2024 Jun 25;43(16):6. doi: 10.1038/s44318-024-00156-8 (PMC11329687; doi:10.1038/s44318-024-00156-8)
Supplement: Supplementary file 8 — Source data Fig. 4 [file 44318_2024_156_MOESM8_ESM.zip › Figure 4/4S/4S.xlsx]

## Sheet: Sheet1
Percentage of MYC+ in NeuN+ cells	Vehicle	LGK974
	46.2871	12.285
	49.4318	15.9204
	46.0803	3.23383
	40.535	13.253
	Unpaired t-test, p = 0.0000471041692680162
	N = 4 animals per condition, >350 cells per animal quantified
