# Supplementary material for: Physiological regulation of neuronal Wnt activity is essential for TDP-43 localization and function
Source: EMBO J. 2024 Jun 25;43(16):6. doi: 10.1038/s44318-024-00156-8 (PMC11329687; doi:10.1038/s44318-024-00156-8)
Supplement: Supplementary file 8 — Source data Fig. 4 [file 44318_2024_156_MOESM8_ESM.zip › Figure 4/4T/4T.xlsx]

## Sheet: Sheet1
Number of MYC+ NeuN- cells per 20x field of view	Vehicle	LGK974
	43.4	37.6
	56	39.2
	31.6	34
	32.8	33
	Unpaired t-test, p = 0.4263
	N = 4 animals per condition, 5-6 20x images per animal quantified
