# Supplementary material for: Physiological regulation of neuronal Wnt activity is essential for TDP-43 localization and function
Source: EMBO J. 2024 Jun 25;43(16):6. doi: 10.1038/s44318-024-00156-8 (PMC11329687; doi:10.1038/s44318-024-00156-8)
Supplement: Supplementary file 8 — Source data Fig. 4 [file 44318_2024_156_MOESM8_ESM.zip › Figure 4/4U-V/README.txt]

Immunostaining of cortices from 4-month Gde2KOWnt reporter animals injected with Vehicle or LGK974 for 2 weeks for DAPI (Ch1-T1), Ran (Ch1-T2), and NeuN (Ch2-T3) imaged at 20x. Jpg images are cropped and exported from Tiff images and presented in figure.
