# Supplementary material for: Physiological regulation of neuronal Wnt activity is essential for TDP-43 localization and function
Source: EMBO J. 2024 Jun 25;43(16):6. doi: 10.1038/s44318-024-00156-8 (PMC11329687; doi:10.1038/s44318-024-00156-8)
Supplement: Supplementary file 8 — Source data Fig. 4 [file 44318_2024_156_MOESM8_ESM.zip › Figure 4/4Y/4Y.xlsx]

## Sheet: Sheet1
Ran N/C ratio	Vehicle	LGK974
	0.614928	0.758476
	0.640972	0.857056
	0.48576	0.663504
	0.539667	0.680078
	Unpaired t-test, p = 0.0243
	N = 4 animals per condition, >100 cells per animal quantified
