# Supplementary material for: Physiological regulation of neuronal Wnt activity is essential for TDP-43 localization and function
Source: EMBO J. 2024 Jun 25;43(16):6. doi: 10.1038/s44318-024-00156-8 (PMC11329687; doi:10.1038/s44318-024-00156-8)
Supplement: Supplementary file 8 — Source data Fig. 4 [file 44318_2024_156_MOESM8_ESM.zip › Figure 4/4Z/4Z.xlsx]

## Sheet: Sheet1
TDP-43 N/C ratio	Vehicle	LGK974
	4.23651	6.69517
	4.61403	6.06386
	3.44755	4.93099
	3.62319	6.77422
	Unpaired t-test, p = 0.0055
	N = 4 animals per condition, ≧120 cells per animal quantified
