# Supplementary material for: Physiological regulation of neuronal Wnt activity is essential for TDP-43 localization and function
Source: EMBO J. 2024 Jun 25;43(16):6. doi: 10.1038/s44318-024-00156-8 (PMC11329687; doi:10.1038/s44318-024-00156-8)
Supplement: Supplementary file 9 — Source data Fig. 5 [file 44318_2024_156_MOESM9_ESM.zip]

Archive with 38 entries (29 files):
- Figure 5/5A/
- Figure 5/5A/._5A.txt
- Figure 5/5A/39_GDE2.TDP43_15_crop.tif
- Figure 5/5A/40_GDE2.TDP43_13-crop.tif
- Figure 5/5A/44_GDE2.TDP43_05-crop.tif
- Figure 5/5A/5A.txt
- Figure 5/5A/70_GDE2.TDP43_09-crop.tif
- Figure 5/5A/ctrl_GDE2.TDP43_15.tif
- Figure 5/5B/
- Figure 5/5B/._5B.txt
- Figure 5/5B/120_GDE2.TDP43_06-crop.tif
- Figure 5/5B/5B.txt
- Figure 5/5B/73_GDE2.TDP43_06_crop.tif
- Figure 5/5B/73_GDE2.TDP43_08-crop.tif
- Figure 5/5B/88-GDE2.TDP43_10-crop.tif
- Figure 5/5B/ALS_GDE2.TDP43_02.tif
- Figure 5/5C/
- Figure 5/5C/._5C.xlsx
- Figure 5/5C/5C.xlsx
- Figure 5/5D/
- Figure 5/5D/._5D.xlsx
- Figure 5/5D/5D.xlsx
- Figure 5/5E/
- Figure 5/5E/5E.xlsx
- Figure 5/5F/
- Figure 5/5F/western non-p-bcat uncropped.tif
- Figure 5/5F/western non-p-bcat.jpg
- Figure 5/5F/western Tubulin uncropped.tif
- Figure 5/5F/western Tubulin.jpg
- Figure 5/5G/
- Figure 5/5G/5G.xlsx
- Figure 5/5H/
- Figure 5/5H/western GDE2 uncropped.tif
- Figure 5/5H/western GDE2.jpg
- Figure 5/5H/western Tubulin uncropped.tif
- Figure 5/5H/western Tubulin.jpg
- Figure 5/5I/
- Figure 5/5I/5I.xlsx
