# Supplementary material for: Physiological regulation of neuronal Wnt activity is essential for TDP-43 localization and function
Source: EMBO J. 2024 Jun 25;43(16):6. doi: 10.1038/s44318-024-00156-8 (PMC11329687; doi:10.1038/s44318-024-00156-8)
Supplement: Supplementary file 9 — Source data Fig. 5 [file 44318_2024_156_MOESM9_ESM.zip › Figure 5/5B/5B.txt]

Description: 
IHC of ALS patient postmortem brain for GDE2 (brown) and TDP-43 (red) 
