# Supplementary material for: Physiological regulation of neuronal Wnt activity is essential for TDP-43 localization and function
Source: EMBO J. 2024 Jun 25;43(16):6. doi: 10.1038/s44318-024-00156-8 (PMC11329687; doi:10.1038/s44318-024-00156-8)
Supplement: Supplementary file 9 — Source data Fig. 5 [file 44318_2024_156_MOESM9_ESM.zip › Figure 5/5C/5C.xlsx]

## Sheet: description
Quantification of cells from control and ALS postmortem brains with colocalization of GDE2 accumulations and TDP-43 pathology (mislocalization or loss)
n=5 control, 6 ALS

## Sheet: data
Cells with GDE2 accumulations and TDP-43 abnormalities (cells/mm^2)
	Ctrl	ALS
GDE2 accumulations	47.7594	98.467
	31.5448	103.184
	32.4292	94.6344
	33.3137	122.052
	45.9119	70.4599
		83.6478
GDE2 accumulation w/ TDP-43 abnormalities (loss or mislocalization)	30.9552	81.0731
	20.342	96.4033
	20.0472	77.8302
	20.6368	101.12
	29.2453	58.0778
		68.8679
