# Supplementary material for: Physiological regulation of neuronal Wnt activity is essential for TDP-43 localization and function
Source: EMBO J. 2024 Jun 25;43(16):6. doi: 10.1038/s44318-024-00156-8 (PMC11329687; doi:10.1038/s44318-024-00156-8)
Supplement: Supplementary file 9 — Source data Fig. 5 [file 44318_2024_156_MOESM9_ESM.zip › Figure 5/5D/5D.xlsx]

## Sheet: description
Quantification of cells from control and ALS postmortem brains with collocalization of cells with nuclear TDP-43 and GDE2 accumulations
n=5 control, 6 ALS

## Sheet: data
Cells with nuclear TDP-43 and GDE2 accumulations (cells/mm^2)
	Ctrl	ALS
cells with nuclear TDP-43	303.95	251.179
	293.632	170.991
	217.866	185.731
	296.875	231.427
	256.918	221.108
		222.013
cells with nuclear TDP-43 and GDE2 accumulations	16.8042	17.3939
	12.0873	6.78066
	11.2028	17.9835
	12.6769	20.9316
	16.6667	12.3821
		14.7799
