# Supplementary material for: Physiological regulation of neuronal Wnt activity is essential for TDP-43 localization and function
Source: EMBO J. 2024 Jun 25;43(16):6. doi: 10.1038/s44318-024-00156-8 (PMC11329687; doi:10.1038/s44318-024-00156-8)
Supplement: Supplementary file 9 — Source data Fig. 5 [file 44318_2024_156_MOESM9_ESM.zip › Figure 5/5E/5E.xlsx]

## Sheet: Sheet1
qRT-PCR (normalized to GAPDH and ctrl lines)		Ctrl				ALS					Multiple t-test with Welch correction, multiple comparison correction by FDR (Two-stage step-up (Benjamini, Krieger, and Yekutieli)
	STMN2	0.900672	1.08162	1.1209	0.892136	0.503126	0.632636	0.549484	0.554303		q = 0.002246
	ELAVL3	0.817557	1.14372	1.07299	0.931979	0.59409	0.63878	0.566856	0.68766		q = 0.005122
											N = 4 ctrl lines and 4 C9ALS lines
