# Supplementary material for: Physiological regulation of neuronal Wnt activity is essential for TDP-43 localization and function
Source: EMBO J. 2024 Jun 25;43(16):6. doi: 10.1038/s44318-024-00156-8 (PMC11329687; doi:10.1038/s44318-024-00156-8)
Supplement: Supplementary file 9 — Source data Fig. 5 [file 44318_2024_156_MOESM9_ESM.zip › Figure 5/5G/5G.xlsx]

## Sheet: Sheet1
non-p-βcatenin level normalized to Tubulin, normalized to control lines	Control	C9ALS
	1.30013	1.41426
	0.699874	1.91081
	1.033	1.35071
	1.06408	1.27883
	unpaired t-test, p = 0.0495
	N = 4 ctrl and 4 C9ALS lines
