# Supplementary material for: Physiological regulation of neuronal Wnt activity is essential for TDP-43 localization and function
Source: EMBO J. 2024 Jun 25;43(16):6. doi: 10.1038/s44318-024-00156-8 (PMC11329687; doi:10.1038/s44318-024-00156-8)
Supplement: Supplementary file 9 — Source data Fig. 5 [file 44318_2024_156_MOESM9_ESM.zip › Figure 5/5I/5I.xlsx]

## Sheet: Sheet1
GDE2 level normalized to Tubulin, normalized to control lines	Ctrl	ALS
	1.18687	0.466063
	0.813126	0.702632
	1	0.466063
		0.702632
	unpaired t-test, p = 0.0186
	N = 3 ctrl and 4 C9ALS lines
