# Supplementary material for: Physiological regulation of neuronal Wnt activity is essential for TDP-43 localization and function
Source: EMBO J. 2024 Jun 25;43(16):6. doi: 10.1038/s44318-024-00156-8 (PMC11329687; doi:10.1038/s44318-024-00156-8)
Supplement: Supplementary file 10 — Source data Fig. 6 [file 44318_2024_156_MOESM10_ESM.zip]

Archive with 41 entries (31 files):
- Figure 6/6A/
- Figure 6/6A/western non-p-bcat uncropped.tif
- Figure 6/6A/western non-p-bcat.jpg
- Figure 6/6A/western TDP-43 uncropped.tif
- Figure 6/6A/western TDP43.jpg
- Figure 6/6A/western Tubulin for bcat uncropped.tif
- Figure 6/6A/western Tubulin for TDP-43 uncropped.tif
- Figure 6/6A/western Tubulin.jpg
- Figure 6/6B/
- Figure 6/6B/6B.xlsx
- Figure 6/6C/
- Figure 6/6C/6C.xlsx
- Figure 6/6D/
- Figure 6/6D/6D.xlsx
- Figure 6/6E/
- Figure 6/6E/10uM.tif
- Figure 6/6E/5uM.tif
- Figure 6/6E/DMSO.tif
- Figure 6/6E/merge-10uM.jpg
- Figure 6/6E/merge-5uM.jpg
- Figure 6/6E/merge-DMSO.jpg
- Figure 6/6E/README.txt
- Figure 6/6E/TDP43-10uM.jpg
- Figure 6/6E/TDP43-5uM.jpg
- Figure 6/6E/TDP43-DMSO.jpg
- Figure 6/6F/
- Figure 6/6F/6F.xlsx
- Figure 6/6G/
- Figure 6/6G/western LRP6.jpg
- Figure 6/6G/western non-p-bcat uncropped.tif
- Figure 6/6G/western non-p-bcat.jpg
- Figure 6/6G/western pLRP6.jpg
- Figure 6/6G/western pLRP6-LRP6 uncropped.tif
- Figure 6/6G/western Tubulin uncropped.tif
- Figure 6/6G/western Tubulin.jpg
- Figure 6/6H/
- Figure 6/6H/6H.xlsx
- Figure 6/6I/
- Figure 6/6I/6I.xlsx
- Figure 6/6J/
- Figure 6/6J/6J.xlsx
