# Supplementary material for: Physiological regulation of neuronal Wnt activity is essential for TDP-43 localization and function
Source: EMBO J. 2024 Jun 25;43(16):6. doi: 10.1038/s44318-024-00156-8 (PMC11329687; doi:10.1038/s44318-024-00156-8)
Supplement: Supplementary file 10 — Source data Fig. 6 [file 44318_2024_156_MOESM10_ESM.zip › Figure 6/6C/6C.xlsx]

## Sheet: Sheet1
TDP-43 level normalized to Tubulin, normalized to DMSO	DMSO	5uM	10uM
	1	1.03276	1.12014
	1	0.999253	0.952473
	1	1.53384	1.35135
	1	0.898872	0.900218
	Friedman's test with Dunn's multiple comparisons test. N = 4 ctrl cell lines.
	DMSO vs. 5uM: p > 0.9999
	DMSO vs. 10uM: p > 0.9999
