# Supplementary material for: Physiological regulation of neuronal Wnt activity is essential for TDP-43 localization and function
Source: EMBO J. 2024 Jun 25;43(16):6. doi: 10.1038/s44318-024-00156-8 (PMC11329687; doi:10.1038/s44318-024-00156-8)
Supplement: Supplementary file 10 — Source data Fig. 6 [file 44318_2024_156_MOESM10_ESM.zip › Figure 6/6D/6D.xlsx]

## Sheet: Sheet1
qRT-PCR, expression level normalized to GAPDH and DMSO		DMSO				5uM				10uM
		8PAA	2AE8	1ATZ	9XHC	8PAA	2AE8	1ATZ	9XHC	8PAA	2AE8	1ATZ	9XHC
	STMN2	1	1	1	1	0.878079	0.556138	0.91185	0.756136	0.662707	0.40199	0.750891	0.713351
	ELAVL3	1	1	1	1	0.697682	0.45883	0.76901	0.926828	0.545407	0.361205	0.687765	0.782415
	UNC13	1	1	1	1	0.762591	0.511488	0.591453	1.00881	0.596525	0.406897	0.478684	0.726658
	SELPLG	1	1	1	1	0.809956	0.826094	0.623361	1.46328	0.598157	0.762063	0.575247	0.906685
	RCAN1	1	1	1	1	0.51293	0.864447	0.821988	0.701773	0.355889	0.539767	0.75702	0.411808
	PFKP	1	1	1	1	0.714955	0.498206	0.580372	1.007	0.575656	0.412032	0.616226	0.733912
	Ordinary two-way ANOVA with Dunnett's multiple comparisons test with a single pooled variance
	N = 4 ctrl cell lines, 2 differentiations per lines
	Adjusted p-values
	STMN2
	DMSO vs. 5uM	0.0995
	DMSO vs. 10uM	0.0043
	ELAVL3
	DMSO vs. 5uM	0.0287
	DMSO vs. 10uM	0.0016
	UNC13
	DMSO vs. 5uM	0.0323
	DMSO vs. 10uM	0.0005
	SELPLG
	DMSO vs. 5uM	0.7706
	DMSO vs. 10uM	0.0272
	RCAN1
	DMSO vs. 5uM	0.0372
	DMSO vs. 10uM	0.0002
	PFKP
	DMSO vs. 5uM	0.0216
	DMSO vs. 10uM	0.0012
