# Supplementary material for: Physiological regulation of neuronal Wnt activity is essential for TDP-43 localization and function
Source: EMBO J. 2024 Jun 25;43(16):6. doi: 10.1038/s44318-024-00156-8 (PMC11329687; doi:10.1038/s44318-024-00156-8)
Supplement: Supplementary file 10 — Source data Fig. 6 [file 44318_2024_156_MOESM10_ESM.zip › Figure 6/6E/README.txt]

Immuostaining of day 32 ctrl iSN treated with DMSO or SB216765 for 7 days for DAPI (ch1-T1), TDP-43 (Ch1-T2), G3BP (ch2-T3) and TUBB3 (ch2-T4) imaged at 40x. Jpg images are exported from Tiff images and presented in figure.
