# Supplementary material for: Physiological regulation of neuronal Wnt activity is essential for TDP-43 localization and function
Source: EMBO J. 2024 Jun 25;43(16):6. doi: 10.1038/s44318-024-00156-8 (PMC11329687; doi:10.1038/s44318-024-00156-8)
Supplement: Supplementary file 10 — Source data Fig. 6 [file 44318_2024_156_MOESM10_ESM.zip › Figure 6/6F/6F.xlsx]

## Sheet: Sheet1
TDP-43 nuclear immunofluorescence	DMSO	5uM	10uM
	185.747	153.257	151.753
	185.61	175.147	178.156
	227	190.974	184.799
	208.267	189.137	181.339
	RM one-way ANOVA with Dunnett's multiple comparisons test, with a single pooled variance.
	N = 4 ctrl cell lines, >35 cells quantified for each cell line and condition
	adjusted p-values
	DMSO vs. 5uM	0.0088
	DMSO vs. 10uM	0.005
