# Supplementary material for: Physiological regulation of neuronal Wnt activity is essential for TDP-43 localization and function
Source: EMBO J. 2024 Jun 25;43(16):6. doi: 10.1038/s44318-024-00156-8 (PMC11329687; doi:10.1038/s44318-024-00156-8)
Supplement: Supplementary file 10 — Source data Fig. 6 [file 44318_2024_156_MOESM10_ESM.zip › Figure 6/6H/6H.xlsx]

## Sheet: Sheet1
pLRP6/LRP6	DMSO	LGK974
	1	0.825747
	1	0.708412
	1	0.672696
	One sample t and Wilcoxon test
	N = 3 C9ALS line, >= 2 differentiations/line, p = 0.0292
