# Supplementary material for: Physiological regulation of neuronal Wnt activity is essential for TDP-43 localization and function
Source: EMBO J. 2024 Jun 25;43(16):6. doi: 10.1038/s44318-024-00156-8 (PMC11329687; doi:10.1038/s44318-024-00156-8)
Supplement: Supplementary file 10 — Source data Fig. 6 [file 44318_2024_156_MOESM10_ESM.zip › Figure 6/6J/6J.xlsx]

## Sheet: Sheet1
qRT-PCR		DMSO			LGK974				Multiple t-test with Welch correction, multiple comparison correction by FDR (Two-stage step-up (Benjamini, Krieger, and Yekutieli)
	STMN2	1	1	1	1.30416	1.32448	1.15763		q = 0.039838
	ELAVL3	1	1	1	1.35423	1.29076	1.21631		q = 0.039335
									N = 3 C9ALS lines, >= 2 differentiations/line
